# Supplementary material for: A dynamic knowledge graph approach to distributed self-driving laboratories
Source: Nat Commun. 2024 Jan 23;15:462. doi: 10.1038/s41467-023-44599-9 (PMC10805810; doi:10.1038/s41467-023-44599-9)
Supplement: Supplementary file 4 — Supplementary Data 1 [file 41467_2023_44599_MOESM4_ESM.txt]

<https://www.theworldavatar.com/kg/lab_auto/derivation/DerivationAsyn_1bbba23e-7189-4da9-a756-921d4aae61f1> <https://www.theworldavatar.com/kg/ontoderivation/isDerivedFrom> <https://www.theworldavatar.com/kg/lab_auto/derivation/ReactionVariation_0c015baa-942e-4075-aaef-6bba8627a141> , <https://www.theworldavatar.com/kg/lab_auto/derivation/ReactionVariation_0c805777-0eac-4f77-b29b-a01022686b30> , <https://www.theworldavatar.com/kg/lab_auto/derivation/ReactionVariation_0d6d3049-4582-4f41-8068-6b974845d027> , <https://www.theworldavatar.com/kg/lab_auto/derivation/ReactionVariation_1245c932-7945-4cad-959b-633c407d1927> , <https://www.theworldavatar.com/kg/lab_auto/derivation/ReactionVariation_13e12d18-8b6a-4e3b-ad07-de3bbff82370> , <https://www.theworldavatar.com/kg/lab_auto/derivation/ReactionVariation_1a5ec07d-5081-403a-ad70-1e8b118fbb23> , <https://www.theworldavatar.com/kg/lab_auto/derivation/ReactionVariation_205fedf7-8b45-4aa3-a71f-28b1d940062c> , <https://www.theworldavatar.com/kg/lab_auto/derivation/ReactionVariation_23d7f9c3-0f0a-45d6-813f-35cd2a60e722> , <https://www.theworldavatar.com/kg/lab_auto/derivation/ReactionVariation_298eff02-90e0-42a1-95b7-e8d307547606> , <https://www.theworldavatar.com/kg/lab_auto/derivation/ReactionVariation_2cf1175d-d7b9-4d5a-9315-8934fcf49b68> , <https://www.theworldavatar.com/kg/lab_auto/derivation/ReactionVariation_38323622-6232-40e0-b8ee-80b21466eb99> , <https://www.theworldavatar.com/kg/lab_auto/derivation/ReactionVariation_3ad34730-dd25-4894-9ad8-ecad05591cde> , <https://www.theworldavatar.com/kg/lab_auto/derivation/ReactionVariation_3c72a62a-16dd-46d5-a60e-e44fcab37485> , <https://www.theworldavatar.com/kg/lab_auto/derivation/ReactionVariation_3d0fb333-f192-4763-ae4b-500711630692> , <https://www.theworldavatar.com/kg/lab_auto/derivation/ReactionVariation_3e87773f-5960-4c83-8139-070c296cc047> , <https://www.theworldavatar.com/kg/lab_auto/derivation/ReactionVariation_3f28b2cf-dbb9-4426-99a4-a980f5bf2d9d> , <https://www.theworldavatar.com/kg/lab_auto/derivation/ReactionVariation_4059a808-1401-4514-ab3e-048b2295e227> , <https://www.theworldavatar.com/kg/lab_auto/derivation/ReactionVariation_412135fc-a3ca-4336-a50b-42a7498d58f9> , <https://www.theworldavatar.com/kg/lab_auto/derivation/ReactionVariation_44d86f92-6ece-42c6-b468-9b394e868e8c> , <https://www.theworldavatar.com/kg/lab_auto/derivation/ReactionVariation_473233f1-5ad7-4f1e-ad21-91e567bbf826> , <https://www.theworldavatar.com/kg/lab_auto/derivation/ReactionVariation_48a7ca2f-dd1c-48fb-89a8-3a99e74162a1> , <https://www.theworldavatar.com/kg/lab_auto/derivation/ReactionVariation_50872203-0a25-42db-b8c5-aee440e7263c> , <https://www.theworldavatar.com/kg/lab_auto/derivation/ReactionVariation_52321782-ca81-4f7e-8296-c38ea2731e93> , <https://www.theworldavatar.com/kg/lab_auto/derivation/ReactionVariation_5cabcc77-f225-4bb8-a302-aad5b55e112c> , <https://www.theworldavatar.com/kg/lab_auto/derivation/ReactionVariation_5ead68d1-9b19-4685-b602-f3329cc3b3bf> , <https://www.theworldavatar.com/kg/lab_auto/derivation/ReactionVariation_60953e65-1fe7-4666-bfbf-d3d5f5c9ba93> , <https://www.theworldavatar.com/kg/lab_auto/derivation/ReactionVariation_60f02bf0-97b9-430b-acde-451521776670> , <https://www.theworldavatar.com/kg/lab_auto/derivation/ReactionVariation_61ebe163-2268-4f6c-8539-9d05372f6dec> , <https://www.theworldavatar.com/kg/lab_auto/derivation/ReactionVariation_632f3d6c-e258-4051-99f7-5dc9a2ee3499> , <https://www.theworldavatar.com/kg/lab_auto/derivation/ReactionVariation_65a3db4b-9bdf-40dd-8f24-277eb599e5d7> , <https://www.theworldavatar.com/kg/lab_auto/derivation/ReactionVariation_6f6514cb-299c-4686-a5fe-4755facdb2f1> , <https://www.theworldavatar.com/kg/lab_auto/derivation/ReactionVariation_73f449aa-34ff-47d0-aa39-052d3cad34fb> , <https://www.theworldavatar.com/kg/lab_auto/derivation/ReactionVariation_743b9664-d886-4dda-82d1-09ae2df4a6f4> , <https://www.theworldavatar.com/kg/lab_auto/derivation/ReactionVariation_76aa4623-1747-4802-b9bf-f57dd79f047e> , <https://www.theworldavatar.com/kg/lab_auto/derivation/ReactionVariation_80a25214-4ea7-4a35-b255-f2042b75f16e> , <https://www.theworldavatar.com/kg/lab_auto/derivation/ReactionVariation_8c0d6a77-c601-45eb-840a-4a1065729ac5> , <https://www.theworldavatar.com/kg/lab_auto/derivation/ReactionVariation_8c8e54eb-4e73-4ddf-9a6d-abfd9ce8e299> , <https://www.theworldavatar.com/kg/lab_auto/derivation/ReactionVariation_90db1c6a-b000-4d4b-98d2-a2008587f196> , <https://www.theworldavatar.com/kg/lab_auto/derivation/ReactionVariation_917da8be-6620-4cc7-b1df-95cb3d78ad49> , <https://www.theworldavatar.com/kg/lab_auto/derivation/ReactionVariation_92151378-b70c-4907-99ca-2c0ccf839831> , <https://www.theworldavatar.com/kg/lab_auto/derivation/ReactionVariation_98d72768-16d0-4a22-a89f-86c4ff9741d5> , <https://www.theworldavatar.com/kg/lab_auto/derivation/ReactionVariation_9b02806a-006f-4b4c-9923-446117c34ef8> , <https://www.theworldavatar.com/kg/lab_auto/derivation/ReactionVariation_9c7bdf7c-b090-4896-afa6-fec99ab6e808> , <https://www.theworldavatar.com/kg/lab_auto/derivation/ReactionVariation_a07840d1-000d-457d-b198-67355065a4fe> , <https://www.theworldavatar.com/kg/lab_auto/derivation/ReactionVariation_a85a4029-3692-4461-8f92-9891d7c171e0> , <https://www.theworldavatar.com/kg/lab_auto/derivation/ReactionVariation_a85b964a-1e3b-4e45-8080-f64215698d01> , <https://www.theworldavatar.com/kg/lab_auto/derivation/ReactionVariation_b07ebae5-2b76-4c1e-8075-a773db5f8ae2> , <https://www.theworldavatar.com/kg/lab_auto/derivation/ReactionVariation_b0dda4a0-0469-4120-abe6-a41c6ea601db> , <https://www.theworldavatar.com/kg/lab_auto/derivation/ReactionVariation_b4a438bf-3fe0-44de-8dc3-f54a28ba0564> , <https://www.theworldavatar.com/kg/lab_auto/derivation/ReactionVariation_b7f43e93-678f-4e06-ba4c-02a22b91b759> , <https://www.theworldavatar.com/kg/lab_auto/derivation/ReactionVariation_b854e692-f6f4-494a-b6ac-f2103f4bda7f> , <https://www.theworldavatar.com/kg/lab_auto/derivation/ReactionVariation_bcd0150a-0e1c-4275-bbfb-3329272a8dee> , <https://www.theworldavatar.com/kg/lab_auto/derivation/ReactionVariation_c04c0ffb-9f2b-4e8a-ac17-07379ad776ef> , <https://www.theworldavatar.com/kg/lab_auto/derivation/ReactionVariation_c2cb9ad0-42e2-4f4e-81ca-9058a6498812> , <https://www.theworldavatar.com/kg/lab_auto/derivation/ReactionVariation_c31c4dea-6edb-44bc-9e61-406b7db8e4ac> , <https://www.theworldavatar.com/kg/lab_auto/derivation/ReactionVariation_c477e3d6-eea5-454c-b1f1-2c6ee528c05f> , <https://www.theworldavatar.com/kg/lab_auto/derivation/ReactionVariation_c765eb8c-c677-48ed-b631-9c727d22af33> , <https://www.theworldavatar.com/kg/lab_auto/derivation/ReactionVariation_cb5fe529-8f7b-4d39-8232-488ad06b71a6> , <https://www.theworldavatar.com/kg/lab_auto/derivation/ReactionVariation_cd283f42-f882-43bc-ad3f-cf20896a0a0b> , <https://www.theworldavatar.com/kg/lab_auto/derivation/ReactionVariation_d42cd029-7be7-42bb-ae37-dc10e4f700a9> , <https://www.theworldavatar.com/kg/lab_auto/derivation/ReactionVariation_e02256cd-dffe-4645-8080-dde8eb2dad19> , <https://www.theworldavatar.com/kg/lab_auto/derivation/ReactionVariation_e766d2c7-e15a-4fc3-8bf9-0f04ac3bad04> , <https://www.theworldavatar.com/kg/lab_auto/derivation/ReactionVariation_e957ae0a-f48c-4cc1-9ceb-c2eacc219932> , <https://www.theworldavatar.com/kg/lab_auto/derivation/ReactionVariation_fa86bdfa-b900-40e5-abbb-16e1a96d8d03> , <https://www.theworldavatar.com/kg/lab_auto/lab1/Laboratory_Dummy> ;
	<https://www.theworldavatar.com/kg/ontoderivation/isDerivedUsing> <https://www.theworldavatar.com/kg/agents/Service__RxnOptGoalIter/Service> ;
	a <https://www.theworldavatar.com/kg/ontoderivation/DerivationAsyn> .

<https://www.theworldavatar.com/kg/lab_auto/derivation/DerivationAsyn_1ed53955-2554-4771-8fc9-2bb94f05ea7b> <http://www.w3.org/2006/time#hasTime> <https://www.theworldavatar.com/kg/lab_auto/derivation/time_705c4d18-81bf-48f3-b6f2-8e990c8394a2> ;
	<https://www.theworldavatar.com/kg/ontoderivation/isDerivedFrom> <https://www.theworldavatar.com/kg/lab_auto/derivation/DesignOfExperiment_ed0745e6-bdfd-4eab-9a6d-2c2f2087a6f2> , <https://www.theworldavatar.com/kg/lab_auto/lab1/Laboratory_Dummy> ;
	<https://www.theworldavatar.com/kg/ontoderivation/isDerivedUsing> <https://www.theworldavatar.com/kg/agents/Service__DoE/Service> ;
	a <https://www.theworldavatar.com/kg/ontoderivation/DerivationAsyn> .

<https://www.theworldavatar.com/kg/lab_auto/derivation/DerivationAsyn_21a1f80e-1857-455a-a4d6-4af25d1c8590> <http://www.w3.org/2006/time#hasTime> <https://www.theworldavatar.com/kg/lab_auto/derivation/time_4c07c992-5922-4a61-bdfb-b877cbb8cc92> ;
	<https://www.theworldavatar.com/kg/ontoderivation/isDerivedFrom> <https://www.theworldavatar.com/kg/lab_auto/lab2/HPLCReport_ba08272f-64e1-4909-ae2a-99ca3c4f69c6> ;
	<https://www.theworldavatar.com/kg/ontoderivation/isDerivedUsing> <https://www.theworldavatar.com/kg/agents/Service__HPLC_PostPro/Service> ;
	a <https://www.theworldavatar.com/kg/ontoderivation/DerivationAsyn> .

<https://www.theworldavatar.com/kg/lab_auto/derivation/DerivationAsyn_227d9f81-bc2c-4541-b02a-5baef27a343d> <http://www.w3.org/2006/time#hasTime> <https://www.theworldavatar.com/kg/lab_auto/derivation/time_9318e0bb-60ad-4565-81fd-02cd69451cf0> ;
	<https://www.theworldavatar.com/kg/ontoderivation/isDerivedFrom> <https://www.theworldavatar.com/kg/lab_auto/derivation/ReactionVariation_c04c0ffb-9f2b-4e8a-ac17-07379ad776ef> ;
	<https://www.theworldavatar.com/kg/ontoderivation/isDerivedUsing> <https://www.theworldavatar.com/kg/agents/Service__Vapourtec__CAM/Service> ;
	a <https://www.theworldavatar.com/kg/ontoderivation/DerivationAsyn> .

<https://www.theworldavatar.com/kg/lab_auto/derivation/DerivationAsyn_25807f5e-4232-4297-a248-d1c016b72b47> <http://www.w3.org/2006/time#hasTime> <https://www.theworldavatar.com/kg/lab_auto/derivation/time_51818327-0f11-45e8-b1bb-35695bece665> ;
	<https://www.theworldavatar.com/kg/ontoderivation/isDerivedFrom> <https://www.theworldavatar.com/kg/lab_auto/derivation/ReactionVariation_205fedf7-8b45-4aa3-a71f-28b1d940062c> , <https://www.theworldavatar.com/kg/lab_auto/lab1/ChemicalAmount_0f6ffac3-b2df-4516-bde7-5f997ecfa5b3> ;
	<https://www.theworldavatar.com/kg/ontoderivation/isDerivedUsing> <https://www.theworldavatar.com/kg/agents/Service__HPLC__CAM/Service> ;
	a <https://www.theworldavatar.com/kg/ontoderivation/DerivationAsyn> .

<https://www.theworldavatar.com/kg/lab_auto/derivation/DerivationAsyn_26fb6b6f-e55b-46d0-9cc3-bd3dd7b39208> <http://www.w3.org/2006/time#hasTime> <https://www.theworldavatar.com/kg/lab_auto/derivation/time_69ade2e4-423a-417f-b523-775eb474bcc4> ;
	<https://www.theworldavatar.com/kg/ontoderivation/isDerivedFrom> <https://www.theworldavatar.com/kg/lab_auto/lab1/HPLCReport_64076f88-d47d-47ae-869f-27786db2d67c> ;
	<https://www.theworldavatar.com/kg/ontoderivation/isDerivedUsing> <https://www.theworldavatar.com/kg/agents/Service__HPLC_PostPro/Service> ;
	a <https://www.theworldavatar.com/kg/ontoderivation/DerivationAsyn> .

<https://www.theworldavatar.com/kg/lab_auto/derivation/DerivationAsyn_272a153d-adde-4891-a724-c80dbccd8f91> <http://www.w3.org/2006/time#hasTime> <https://www.theworldavatar.com/kg/lab_auto/derivation/time_b1f883e2-d0fb-41a5-bce0-5fb263d67be4> ;
	<https://www.theworldavatar.com/kg/ontoderivation/isDerivedFrom> <https://www.theworldavatar.com/kg/lab_auto/derivation/ReactionVariation_65a3db4b-9bdf-40dd-8f24-277eb599e5d7> , <https://www.theworldavatar.com/kg/lab_auto/lab1/ChemicalAmount_66fd94ed-7965-49d9-a9da-995f8e39d0a4> ;
	<https://www.theworldavatar.com/kg/ontoderivation/isDerivedUsing> <https://www.theworldavatar.com/kg/agents/Service__HPLC__CAM/Service> ;
	a <https://www.theworldavatar.com/kg/ontoderivation/DerivationAsyn> .

<https://www.theworldavatar.com/kg/lab_auto/derivation/DerivationAsyn_28c8c38c-bbf3-4d06-882f-f6d33142c562> <http://www.w3.org/2006/time#hasTime> <https://www.theworldavatar.com/kg/lab_auto/derivation/time_0ea6b60d-8518-4843-ac8e-58b05255cc5f> ;
	<https://www.theworldavatar.com/kg/ontoderivation/isDerivedFrom> <https://www.theworldavatar.com/kg/lab_auto/derivation/DesignOfExperiment_71531da3-2c79-417e-b3df-4ec9d62b687f> , <https://www.theworldavatar.com/kg/lab_auto/lab1/Laboratory_Dummy> ;
	<https://www.theworldavatar.com/kg/ontoderivation/isDerivedUsing> <https://www.theworldavatar.com/kg/agents/Service__DoE/Service> ;
	a <https://www.theworldavatar.com/kg/ontoderivation/DerivationAsyn> .

<https://www.theworldavatar.com/kg/lab_auto/derivation/DerivationAsyn_2aacec60-dbb0-4487-8cf5-8d155f070815> <http://www.w3.org/2006/time#hasTime> <https://www.theworldavatar.com/kg/lab_auto/derivation/time_94103f0f-3f00-47be-82ae-73380a672be9> .

<https://www.theworldavatar.com/kg/lab_auto/derivation/DerivationAsyn_6859362a-c198-45d3-aabb-29c8231dd6c0> <http://www.w3.org/2006/time#hasTime> <https://www.theworldavatar.com/kg/lab_auto/derivation/time_c47877d9-80fa-4ea2-b285-a61ce778e129> ;
	<https://www.theworldavatar.com/kg/ontoderivation/isDerivedFrom> <https://www.theworldavatar.com/kg/lab_auto/derivation/DesignOfExperiment_c5c705d5-3843-4bb4-b298-978cda965bc3> , <https://www.theworldavatar.com/kg/lab_auto/lab1/Laboratory_Dummy> ;
	<https://www.theworldavatar.com/kg/ontoderivation/isDerivedUsing> <https://www.theworldavatar.com/kg/agents/Service__DoE/Service> ;
	a <https://www.theworldavatar.com/kg/ontoderivation/DerivationAsyn> .

<https://www.theworldavatar.com/kg/lab_auto/derivation/DerivationAsyn_6882bff8-d3b8-4d90-9fdd-8b9ac40f938d> <http://www.w3.org/2006/time#hasTime> <https://www.theworldavatar.com/kg/lab_auto/derivation/time_7376a47c-d2de-4aae-ab26-388a3146e992> ;
	<https://www.theworldavatar.com/kg/ontoderivation/isDerivedFrom> <https://www.theworldavatar.com/kg/lab_auto/lab2/HPLCReport_8d58de28-6146-438e-be3e-b90c1fc9d2ef> ;
	<https://www.theworldavatar.com/kg/ontoderivation/isDerivedUsing> <https://www.theworldavatar.com/kg/agents/Service__HPLC_PostPro/Service> ;
	a <https://www.theworldavatar.com/kg/ontoderivation/DerivationAsyn> .

<https://www.theworldavatar.com/kg/lab_auto/derivation/DerivationAsyn_6974022c-08ae-4cc5-97b5-998fd400f5bb> <http://www.w3.org/2006/time#hasTime> <https://www.theworldavatar.com/kg/lab_auto/derivation/time_8ab95d3c-184d-49ec-a36b-2af47b44014c> ;
	<https://www.theworldavatar.com/kg/ontoderivation/isDerivedFrom> <https://www.theworldavatar.com/kg/lab_auto/derivation/DesignOfExperiment_d94c8562-9c78-464f-9925-ff2e956290f9> , <https://www.theworldavatar.com/kg/lab_auto/lab2/Laboratory_Dummy> ;
	<https://www.theworldavatar.com/kg/ontoderivation/isDerivedUsing> <https://www.theworldavatar.com/kg/agents/Service__DoE/Service> ;
	a <https://www.theworldavatar.com/kg/ontoderivation/DerivationAsyn> .

<https://www.theworldavatar.com/kg/lab_auto/derivation/DerivationAsyn_6b622770-a0f0-4e1b-bd78-79ed922de195> <http://www.w3.org/2006/time#hasTime> <https://www.theworldavatar.com/kg/lab_auto/derivation/time_fd705d1f-64b5-409c-8ee7-63bf3a1f6a5d> ;
	<https://www.theworldavatar.com/kg/ontoderivation/isDerivedFrom> <https://www.theworldavatar.com/kg/lab_auto/derivation/DesignOfExperiment_10ffdea4-82f2-416c-b288-114b0f4a44c8> , <https://www.theworldavatar.com/kg/lab_auto/lab2/Laboratory_Dummy> ;
	<https://www.theworldavatar.com/kg/ontoderivation/isDerivedUsing> <https://www.theworldavatar.com/kg/agents/Service__DoE/Service> ;
	a <https://www.theworldavatar.com/kg/ontoderivation/DerivationAsyn> .

<https://www.theworldavatar.com/kg/lab_auto/derivation/DerivationAsyn_6b84f602-1a75-4660-a357-425578730289> <http://www.w3.org/2006/time#hasTime> <https://www.theworldavatar.com/kg/lab_auto/derivation/time_03cfa15d-2f68-44ac-b54d-cea13b415711> ;
	<https://www.theworldavatar.com/kg/ontoderivation/isDerivedFrom> <https://www.theworldavatar.com/kg/lab_auto/derivation/ReactionVariation_9b02806a-006f-4b4c-9923-446117c34ef8> ;
	<https://www.theworldavatar.com/kg/ontoderivation/isDerivedUsing> <https://www.theworldavatar.com/kg/agents/Service__Vapourtec__CARES/Service> ;
	a <https://www.theworldavatar.com/kg/ontoderivation/DerivationAsyn> .

<https://www.theworldavatar.com/kg/lab_auto/derivation/DerivationAsyn_6c1b0de1-3e85-400f-873d-25d567ef3cba> <http://www.w3.org/2006/time#hasTime> <https://www.theworldavatar.com/kg/lab_auto/derivation/time_1487fc3b-fe24-4e30-b51d-ab1f3c164a78> ;
	<https://www.theworldavatar.com/kg/ontoderivation/isDerivedFrom> <https://www.theworldavatar.com/kg/lab_auto/derivation/DesignOfExperiment_41b219e5-c8f1-4423-a17b-bae2de4b7374> , <https://www.theworldavatar.com/kg/lab_auto/lab1/Laboratory_Dummy> ;
	<https://www.theworldavatar.com/kg/ontoderivation/isDerivedUsing> <https://www.theworldavatar.com/kg/agents/Service__DoE/Service> ;
	a <https://www.theworldavatar.com/kg/ontoderivation/DerivationAsyn> .

<https://www.theworldavatar.com/kg/lab_auto/derivation/DerivationAsyn_6c31adf4-2506-4359-8884-16694092780d> <http://www.w3.org/2006/time#hasTime> <https://www.theworldavatar.com/kg/lab_auto/derivation/time_cb99880b-ffb9-4369-a51a-bde1be860560> ;
	<https://www.theworldavatar.com/kg/ontoderivation/isDerivedFrom> <https://www.theworldavatar.com/kg/lab_auto/lab2/HPLCReport_e4cd2dcc-aacf-48ae-86a4-495e8b395386> ;
	<https://www.theworldavatar.com/kg/ontoderivation/isDerivedUsing> <https://www.theworldavatar.com/kg/agents/Service__HPLC_PostPro/Service> ;
	a <https://www.theworldavatar.com/kg/ontoderivation/DerivationAsyn> .

<https://www.theworldavatar.com/kg/lab_auto/derivation/DerivationAsyn_6d46c636-ca5d-43d8-9ffd-0e657b010550> <http://www.w3.org/2006/time#hasTime> <https://www.theworldavatar.com/kg/lab_auto/derivation/time_09392b5f-eca7-45ae-8bc9-8a20a7498a99> ;
	<https://www.theworldavatar.com/kg/ontoderivation/isDerivedFrom> <https://www.theworldavatar.com/kg/lab_auto/derivation/ReactionVariation_90db1c6a-b000-4d4b-98d2-a2008587f196> ;
	<https://www.theworldavatar.com/kg/ontoderivation/isDerivedUsing> <https://www.theworldavatar.com/kg/agents/Service__Vapourtec__CAM/Service> ;
	a <https://www.theworldavatar.com/kg/ontoderivation/DerivationAsyn> .

<https://www.theworldavatar.com/kg/lab_auto/derivation/DerivationAsyn_6d49df42-ef48-4adb-94b4-3bfc8b007dad> <http://www.w3.org/2006/time#hasTime> <https://www.theworldavatar.com/kg/lab_auto/derivation/time_22c472f4-9978-4608-a775-7d893739414e> ;
	<https://www.theworldavatar.com/kg/ontoderivation/isDerivedFrom> <https://www.theworldavatar.com/kg/lab_auto/lab1/HPLCReport_eba75e3e-9b86-49fb-bbe3-bd38874b0839> ;
	<https://www.theworldavatar.com/kg/ontoderivation/isDerivedUsing> <https://www.theworldavatar.com/kg/agents/Service__HPLC_PostPro/Service> ;
	a <https://www.theworldavatar.com/kg/ontoderivation/DerivationAsyn> .

<https://www.theworldavatar.com/kg/lab_auto/derivation/DerivationAsyn_70b03aee-4652-48d1-82eb-ce153fd6fc92> <http://www.w3.org/2006/time#hasTime> <https://www.theworldavatar.com/kg/lab_auto/derivation/time_298988f8-377a-4d8f-aa92-e0f7dda9bcc9> ;
	<https://www.theworldavatar.com/kg/ontoderivation/isDerivedFrom> <https://www.theworldavatar.com/kg/lab_auto/derivation/DesignOfExperiment_0a9af6d9-7b28-458c-ae36-ecf4ca6ea3a6> , <https://www.theworldavatar.com/kg/lab_auto/lab1/Laboratory_Dummy> ;
	<https://www.theworldavatar.com/kg/ontoderivation/isDerivedUsing> <https://www.theworldavatar.com/kg/agents/Service__DoE/Service> ;
	a <https://www.theworldavatar.com/kg/ontoderivation/DerivationAsyn> .

<https://www.theworldavatar.com/kg/lab_auto/derivation/DerivationAsyn_716384df-fd68-472d-9993-c9fa76dd798e> <http://www.w3.org/2006/time#hasTime> <https://www.theworldavatar.com/kg/lab_auto/derivation/time_c52bbdfb-a633-458a-94bd-cbf13d398f9e> ;
	<https://www.theworldavatar.com/kg/ontoderivation/isDerivedFrom> <https://www.theworldavatar.com/kg/lab_auto/lab1/HPLCReport_855563d3-9364-4d00-9a5f-b4530dd3578e> ;
	<https://www.theworldavatar.com/kg/ontoderivation/isDerivedUsing> <https://www.theworldavatar.com/kg/agents/Service__HPLC_PostPro/Service> ;
	a <https://www.theworldavatar.com/kg/ontoderivation/DerivationAsyn> .

<https://www.theworldavatar.com/kg/lab_auto/derivation/DerivationAsyn_728f17ec-7465-4a14-ba69-831869243242> <http://www.w3.org/2006/time#hasTime> <https://www.theworldavatar.com/kg/lab_auto/derivation/time_ba32f547-2ae4-4f0d-bae3-0c592c22a6bf> ;
	<https://www.theworldavatar.com/kg/ontoderivation/isDerivedFrom> <https://www.theworldavatar.com/kg/lab_auto/derivation/ReactionVariation_a07840d1-000d-457d-b198-67355065a4fe> , <https://www.theworldavatar.com/kg/lab_auto/lab1/Laboratory_Dummy> ;
	<https://www.theworldavatar.com/kg/ontoderivation/isDerivedUsing> <https://www.theworldavatar.com/kg/agents/Service__VapourtecSchedule/Service> ;
	a <https://www.theworldavatar.com/kg/ontoderivation/DerivationAsyn> .

<https://www.theworldavatar.com/kg/lab_auto/derivation/DerivationAsyn_732ed13a-cbde-4214-97f5-69d5929443bf> <http://www.w3.org/2006/time#hasTime> <https://www.theworldavatar.com/kg/lab_auto/derivation/time_11a586a0-60bf-4761-b9c0-9debfb0d713d> ;
	<https://www.theworldavatar.com/kg/ontoderivation/isDerivedFrom> <https://www.theworldavatar.com/kg/lab_auto/derivation/ReactionVariation_1245c932-7945-4cad-959b-633c407d1927> ;
	<https://www.theworldavatar.com/kg/ontoderivation/isDerivedUsing> <https://www.theworldavatar.com/kg/agents/Service__Vapourtec__CARES/Service> ;
	a <https://www.theworldavatar.com/kg/ontoderivation/DerivationAsyn> .

<https://www.theworldavatar.com/kg/lab_auto/derivation/DerivationAsyn_74184854-badd-4170-b87d-770f59c1f924> <http://www.w3.org/2006/time#hasTime> <https://www.theworldavatar.com/kg/lab_auto/derivation/time_94cbe8a4-3b15-47a4-a62c-6101bfb6a4d3> ;
	<https://www.theworldavatar.com/kg/ontoderivation/isDerivedFrom> <https://www.theworldavatar.com/kg/lab_auto/derivation/ReactionVariation_5cabcc77-f225-4bb8-a302-aad5b55e112c> ;
	<https://www.theworldavatar.com/kg/ontoderivation/isDerivedUsing> <https://www.theworldavatar.com/kg/agents/Service__Vapourtec__CAM/Service> ;
	a <https://www.theworldavatar.com/kg/ontoderivation/DerivationAsyn> .

<https://www.theworldavatar.com/kg/lab_auto/derivation/DerivationAsyn_74e5318c-0d44-4992-baff-8dab437fb30b> <http://www.w3.org/2006/time#hasTime> <https://www.theworldavatar.com/kg/lab_auto/derivation/time_9b572cfa-ba2e-4bb1-8852-11530b8346c8> ;
	<https://www.theworldavatar.com/kg/ontoderivation/isDerivedFrom> <https://www.theworldavatar.com/kg/lab_auto/derivation/ReactionVariation_5cabcc77-f225-4bb8-a302-aad5b55e112c> , <https://www.theworldavatar.com/kg/lab_auto/lab1/ChemicalAmount_6dac33ba-3f3e-4207-a2d8-f3c51232a447> ;
	<https://www.theworldavatar.com/kg/ontoderivation/isDerivedUsing> <https://www.theworldavatar.com/kg/agents/Service__HPLC__CAM/Service> ;
	a <https://www.theworldavatar.com/kg/ontoderivation/DerivationAsyn> .

<https://www.theworldavatar.com/kg/lab_auto/derivation/DerivationAsyn_7554baa9-93cb-4fac-8600-ab865d226195> <http://www.w3.org/2006/time#hasTime> <https://www.theworldavatar.com/kg/lab_auto/derivation/time_3d831f64-4717-48ab-94f2-c5677d495e55> ;
	<https://www.theworldavatar.com/kg/ontoderivation/isDerivedFrom> <https://www.theworldavatar.com/kg/lab_auto/lab1/HPLCReport_503c3753-0269-40c3-8157-aacdb66566fc> ;
	<https://www.theworldavatar.com/kg/ontoderivation/isDerivedUsing> <https://www.theworldavatar.com/kg/agents/Service__HPLC_PostPro/Service> ;
	a <https://www.theworldavatar.com/kg/ontoderivation/DerivationAsyn> .

<https://www.theworldavatar.com/kg/lab_auto/derivation/DerivationAsyn_75c0e4dd-4b93-4d6c-b1b0-340bdb6509ad> <http://www.w3.org/2006/time#hasTime> <https://www.theworldavatar.com/kg/lab_auto/derivation/time_ef33345a-8fc9-4e05-b873-637f1dd927df> ;
	<https://www.theworldavatar.com/kg/ontoderivation/isDerivedFrom> <https://www.theworldavatar.com/kg/lab_auto/derivation/ReactionExperiment_a56f4597-480f-4e8a-be40-94f944a6171c> , <https://www.theworldavatar.com/kg/lab_auto/lab2/ChemicalAmount_c9a0f5e0-91d5-4f51-94d3-450809649f0a> ;
	<https://www.theworldavatar.com/kg/ontoderivation/isDerivedUsing> <https://www.theworldavatar.com/kg/agents/Service__HPLC__CARES/Service> ;
	a <https://www.theworldavatar.com/kg/ontoderivation/DerivationAsyn> .

<https://www.theworldavatar.com/kg/lab_auto/derivation/DerivationAsyn_76382419-ea2e-404f-b405-7a25066f8112> <http://www.w3.org/2006/time#hasTime> <https://www.theworldavatar.com/kg/lab_auto/derivation/time_1d56613c-7916-4475-a615-311f5cabd6bb> ;
	<https://www.theworldavatar.com/kg/ontoderivation/isDerivedFrom> <https://www.theworldavatar.com/kg/lab_auto/lab1/HPLCReport_a1450494-a9d8-4acd-a5ee-e4b18222082f> ;
	<https://www.theworldavatar.com/kg/ontoderivation/isDerivedUsing> <https://www.theworldavatar.com/kg/agents/Service__HPLC_PostPro/Service> ;
	a <https://www.theworldavatar.com/kg/ontoderivation/DerivationAsyn> .

<https://www.theworldavatar.com/kg/lab_auto/derivation/DerivationAsyn_7988a194-57f2-4aeb-89fb-74235d80882c> <http://www.w3.org/2006/time#hasTime> <https://www.theworldavatar.com/kg/lab_auto/derivation/time_3655c1ed-c48c-46f7-8fc8-c426d40f78ad> ;
	<https://www.theworldavatar.com/kg/ontoderivation/isDerivedFrom> <https://www.theworldavatar.com/kg/lab_auto/derivation/DesignOfExperiment_6779dfed-8b55-4178-8446-009ddcf6bb64> , <https://www.theworldavatar.com/kg/lab_auto/lab2/Laboratory_Dummy> ;
	<https://www.theworldavatar.com/kg/ontoderivation/isDerivedUsing> <https://www.theworldavatar.com/kg/agents/Service__DoE/Service> ;
	a <https://www.theworldavatar.com/kg/ontoderivation/DerivationAsyn> .

<https://www.theworldavatar.com/kg/lab_auto/derivation/DerivationAsyn_79a18571-f8a7-4cfb-8458-fb39500b77a4> <http://www.w3.org/2006/time#hasTime> <https://www.theworldavatar.com/kg/lab_auto/derivation/time_46c7a490-c3ce-4c75-a26c-4c7f2cdc861c> ;
	<https://www.theworldavatar.com/kg/ontoderivation/isDerivedFrom> <https://www.theworldavatar.com/kg/lab_auto/lab1/Laboratory_Dummy> , <https://www.theworldavatar.com/kg/lab_auto/derivation/DesignOfExperiment_0b914778-1b8a-4934-ad99-6137eff73a52> ;
	<https://www.theworldavatar.com/kg/ontoderivation/isDerivedUsing> <https://www.theworldavatar.com/kg/agents/Service__DoE/Service> ;
	a <https://www.theworldavatar.com/kg/ontoderivation/DerivationAsyn> .

<https://www.theworldavatar.com/kg/lab_auto/derivation/DerivationAsyn_7a423d15-2c1e-4d8d-8591-5eca602bed11> <http://www.w3.org/2006/time#hasTime> <https://www.theworldavatar.com/kg/lab_auto/derivation/time_27204887-d83c-4d62-8e73-bb558de86610> ;
	<https://www.theworldavatar.com/kg/ontoderivation/isDerivedFrom> <https://www.theworldavatar.com/kg/lab_auto/lab1/HPLCReport_55782ba0-46ee-439e-b217-6c31740ef47a> ;
	<https://www.theworldavatar.com/kg/ontoderivation/isDerivedUsing> <https://www.theworldavatar.com/kg/agents/Service__HPLC_PostPro/Service> ;
	a <https://www.theworldavatar.com/kg/ontoderivation/DerivationAsyn> .

<https://www.theworldavatar.com/kg/lab_auto/derivation/DerivationAsyn_7b27e214-9d5f-4547-829b-33aede6648ae> <http://www.w3.org/2006/time#hasTime> <https://www.theworldavatar.com/kg/lab_auto/derivation/time_b249565c-0dd9-44e8-9778-862ac71f6ff8> ;
	<https://www.theworldavatar.com/kg/ontoderivation/isDerivedFrom> <https://www.theworldavatar.com/kg/lab_auto/lab1/HPLCReport_e5fa5061-0255-4bfd-8a47-8b91cd385bc1> ;
	<https://www.theworldavatar.com/kg/ontoderivation/isDerivedUsing> <https://www.theworldavatar.com/kg/agents/Service__HPLC_PostPro/Service> ;
	a <https://www.theworldavatar.com/kg/ontoderivation/DerivationAsyn> .

<https://www.theworldavatar.com/kg/lab_auto/derivation/DerivationAsyn_7b53c06c-16f2-4648-9065-8235e5d6d033> <http://www.w3.org/2006/time#hasTime> <https://www.theworldavatar.com/kg/lab_auto/derivation/time_206593e4-9b17-4453-9c84-148fd6e5a3c4> ;
	<https://www.theworldavatar.com/kg/ontoderivation/isDerivedFrom> <https://www.theworldavatar.com/kg/lab_auto/lab1/Laboratory_Dummy> .

<https://www.theworldavatar.com/kg/_for_species/MaterialCost_Species_6342> <http://www.ontology-of-units-of-measure.org/resource/om-2/hasValue> <https://www.theworldavatar.com/kg/_for_species/M_C_S_6342_V> ;
	a <http://www.ontology-of-units-of-measure.org/resource/om-2/SpecificAmountOfMoney> .

<https://www.theworldavatar.com/kg/_for_species/MaterialCost_Species_637759> <http://www.ontology-of-units-of-measure.org/resource/om-2/hasValue> <https://www.theworldavatar.com/kg/_for_species/M_C_S_637759_V> ;
	a <http://www.ontology-of-units-of-measure.org/resource/om-2/SpecificAmountOfMoney> .

<https://www.theworldavatar.com/kg/_for_species/MaterialCost_Species_640180> <http://www.ontology-of-units-of-measure.org/resource/om-2/hasValue> <https://www.theworldavatar.com/kg/_for_species/M_C_S_640180_V> ;
	a <http://www.ontology-of-units-of-measure.org/resource/om-2/SpecificAmountOfMoney> .

<https://www.theworldavatar.com/kg/_for_species/MaterialCost_Species_702> <http://www.ontology-of-units-of-measure.org/resource/om-2/hasValue> <https://www.theworldavatar.com/kg/_for_species/M_C_S_702_V> ;
	a <http://www.ontology-of-units-of-measure.org/resource/om-2/SpecificAmountOfMoney> .

<https://www.theworldavatar.com/kg/_for_species/MaterialCost_Species_7095> <http://www.ontology-of-units-of-measure.org/resource/om-2/hasValue> <https://www.theworldavatar.com/kg/_for_species/M_C_S_7095_V> ;
	a <http://www.ontology-of-units-of-measure.org/resource/om-2/SpecificAmountOfMoney> .

<https://www.theworldavatar.com/kg/_for_species/MaterialCost_Species_931> <http://www.ontology-of-units-of-measure.org/resource/om-2/hasValue> <https://www.theworldavatar.com/kg/_for_species/M_C_S_931_V> ;
	a <http://www.ontology-of-units-of-measure.org/resource/om-2/SpecificAmountOfMoney> .

<https://www.theworldavatar.com/kg/agents/Service__DoE/Operation_e0a0c983-8ffb-4ada-8457-06f19e8f84fd> <http://www.theworldavatar.com/ontology/ontoagent/MSM.owl#hasHttpUrl> "http://host.docker.internal:7000/DoE"^^<http://www.w3.org/2001/XMLSchema#anyURI> ;
	<http://www.theworldavatar.com/ontology/ontoagent/MSM.owl#hasInput> <https://www.theworldavatar.com/kg/agents/Service__DoE/MessageContent_83bb84aa-1953-4dca-bc32-0314bfaac2d5> ;
	<http://www.theworldavatar.com/ontology/ontoagent/MSM.owl#hasOutput> <https://www.theworldavatar.com/kg/agents/Service__DoE/MessageContent_96c82ca3-3f95-468e-a94f-33a52b4bbc41> ;
	a <http://www.theworldavatar.com/ontology/ontoagent/MSM.owl#Operation> .

<https://www.theworldavatar.com/kg/agents/Service__DoE/Service> <http://www.theworldavatar.com/ontology/ontoagent/MSM.owl#hasOperation> <https://www.theworldavatar.com/kg/agents/Service__DoE/Operation_e0a0c983-8ffb-4ada-8457-06f19e8f84fd> ;
	a <http://www.theworldavatar.com/ontology/ontoagent/MSM.owl#Service> .

<https://www.theworldavatar.com/kg/agents/Service__HPLC__CAM/Operation_b782306d-91bc-49de-9c4a-ab91735b599c> <http://www.theworldavatar.com/ontology/ontoagent/MSM.owl#hasHttpUrl> "http://host.docker.internal:7004/HPLC"^^<http://www.w3.org/2001/XMLSchema#anyURI> ;
	<http://www.theworldavatar.com/ontology/ontoagent/MSM.owl#hasInput> <https://www.theworldavatar.com/kg/agents/Service__HPLC__CAM/MessageContent_ea0fd457-9ff7-4a8e-82dc-f0cbf42568e2> ;
	<http://www.theworldavatar.com/ontology/ontoagent/MSM.owl#hasOutput> <https://www.theworldavatar.com/kg/agents/Service__HPLC__CAM/MessageContent_b229ba52-7388-4818-8d8b-e14cbcbd3d87> ;
	a <http://www.theworldavatar.com/ontology/ontoagent/MSM.owl#Operation> .

<https://www.theworldavatar.com/kg/agents/Service__HPLC__CAM/Service> <http://www.theworldavatar.com/ontology/ontoagent/MSM.owl#hasOperation> <https://www.theworldavatar.com/kg/agents/Service__HPLC__CAM/Operation_b782306d-91bc-49de-9c4a-ab91735b599c> ;
	a <http://www.theworldavatar.com/ontology/ontoagent/MSM.owl#Service> .

<https://www.theworldavatar.com/kg/agents/Service__HPLC__CARES/Service> <http://www.theworldavatar.com/ontology/ontoagent/MSM.owl#hasOperation> <https://www.theworldavatar.com/kg/agents/Service__HPLC__CARES/Operation_ffeec35c-93f0-4d5b-85c0-bcf3d3c9413a> ;
	a <http://www.theworldavatar.com/ontology/ontoagent/MSM.owl#Service> .

<https://www.theworldavatar.com/kg/agents/Service__HPLC_PostPro/Operation_97c4d49e-8b8e-4823-8303-faf081c11f9d> <http://www.theworldavatar.com/ontology/ontoagent/MSM.owl#hasHttpUrl> "http://host.docker.internal:7002/PostProc"^^<http://www.w3.org/2001/XMLSchema#anyURI> ;
	<http://www.theworldavatar.com/ontology/ontoagent/MSM.owl#hasInput> <https://www.theworldavatar.com/kg/agents/Service__HPLC_PostPro/MessageContent_902bb5a6-52db-4d14-b32b-bb34eef88de4> ;
	<http://www.theworldavatar.com/ontology/ontoagent/MSM.owl#hasOutput> <https://www.theworldavatar.com/kg/agents/Service__HPLC_PostPro/MessageContent_274df2b5-8edc-4595-9a82-7a7440746106> ;
	a <http://www.theworldavatar.com/ontology/ontoagent/MSM.owl#Operation> .

<https://www.theworldavatar.com/kg/agents/Service__HPLC_PostPro/Service> <http://www.theworldavatar.com/ontology/ontoagent/MSM.owl#hasOperation> <https://www.theworldavatar.com/kg/agents/Service__HPLC_PostPro/Operation_97c4d49e-8b8e-4823-8303-faf081c11f9d> ;
	a <http://www.theworldavatar.com/ontology/ontoagent/MSM.owl#Service> .

<https://www.theworldavatar.com/kg/agents/Service__RxnOptGoalIter/Operation_36dfcafb-2474-4b56-8097-8fdfa558ca21> <http://www.theworldavatar.com/ontology/ontoagent/MSM.owl#hasHttpUrl> "http://host.docker.internal:7060/RxnOptGoalIter"^^<http://www.w3.org/2001/XMLSchema#anyURI> ;
	<http://www.theworldavatar.com/ontology/ontoagent/MSM.owl#hasInput> <https://www.theworldavatar.com/kg/agents/Service__RxnOptGoalIter/MessageContent_6a561b9c-a552-4230-b09a-a2a8c2282e92> ;
	<http://www.theworldavatar.com/ontology/ontoagent/MSM.owl#hasOutput> <https://www.theworldavatar.com/kg/agents/Service__RxnOptGoalIter/MessageContent_3097968d-308c-4413-8169-1ed30b54797a> ;
	a <http://www.theworldavatar.com/ontology/ontoagent/MSM.owl#Operation> .

<https://www.theworldavatar.com/kg/agents/Service__RxnOptGoalIter/Service> <http://www.theworldavatar.com/ontology/ontoagent/MSM.owl#hasOperation> <https://www.theworldavatar.com/kg/agents/Service__RxnOptGoalIter/Operation_36dfcafb-2474-4b56-8097-8fdfa558ca21> ;
	a <http://www.theworldavatar.com/ontology/ontoagent/MSM.owl#Service> .

<https://www.theworldavatar.com/kg/agents/Service__Vapourtec__CAM/Operation_36be9bfa-7f51-409a-a24e-12e97e9459f9> <http://www.theworldavatar.com/ontology/ontoagent/MSM.owl#hasHttpUrl> "http://host.docker.internal:7003/Vapourtec"^^<http://www.w3.org/2001/XMLSchema#anyURI> ;
	<http://www.theworldavatar.com/ontology/ontoagent/MSM.owl#hasInput> <https://www.theworldavatar.com/kg/agents/Service__Vapourtec__CAM/MessageContent_d46e5cdd-98a7-4d47-9026-bdd5fedbd780> ;
	<http://www.theworldavatar.com/ontology/ontoagent/MSM.owl#hasOutput> <https://www.theworldavatar.com/kg/agents/Service__Vapourtec__CAM/MessageContent_5cdcb697-4139-409a-a95e-80ce0a6d1942> ;
	a <http://www.theworldavatar.com/ontology/ontoagent/MSM.owl#Operation> .

<https://www.theworldavatar.com/kg/agents/Service__Vapourtec__CAM/Service> <http://www.theworldavatar.com/ontology/ontoagent/MSM.owl#hasOperation> <https://www.theworldavatar.com/kg/agents/Service__Vapourtec__CAM/Operation_36be9bfa-7f51-409a-a24e-12e97e9459f9> ;
	a <http://www.theworldavatar.com/ontology/ontoagent/MSM.owl#Service> .

<https://www.theworldavatar.com/kg/agents/Service__Vapourtec__CARES/Service> <http://www.theworldavatar.com/ontology/ontoagent/MSM.owl#hasOperation> <https://www.theworldavatar.com/kg/agents/Service__Vapourtec__CARES/Operation_3ff557b3-65b5-4030-ae24-248b8d9eb305> ;
	a <http://www.theworldavatar.com/ontology/ontoagent/MSM.owl#Service> .

<https://www.theworldavatar.com/kg/agents/Service__VapourtecSchedule/Operation_e171706d-a602-4fe1-9877-a9465199acea> <http://www.theworldavatar.com/ontology/ontoagent/MSM.owl#hasHttpUrl> "http://host.docker.internal:7001/VapourtecSchedule"^^<http://www.w3.org/2001/XMLSchema#anyURI> ;
	<http://www.theworldavatar.com/ontology/ontoagent/MSM.owl#hasInput> <https://www.theworldavatar.com/kg/agents/Service__VapourtecSchedule/MessageContent_3f23d950-9205-4348-bb29-34b17897d4f9> ;
	<http://www.theworldavatar.com/ontology/ontoagent/MSM.owl#hasOutput> <https://www.theworldavatar.com/kg/agents/Service__VapourtecSchedule/MessageContent_668abbc2-8cf5-483a-8e5d-f9f0fe3815d1> ;
	a <http://www.theworldavatar.com/ontology/ontoagent/MSM.owl#Operation> .

<https://www.theworldavatar.com/kg/agents/Service__VapourtecSchedule/Service> <http://www.theworldavatar.com/ontology/ontoagent/MSM.owl#hasOperation> <https://www.theworldavatar.com/kg/agents/Service__VapourtecSchedule/Operation_e171706d-a602-4fe1-9877-a9465199acea> ;
	a <http://www.theworldavatar.com/ontology/ontoagent/MSM.owl#Service> .

<https://www.theworldavatar.com/kg/lab_auto/chem_rxn/ChemRxn_1> <http://www.theworldavatar.com/ontology/ontocape/material/substance/reaction_mechanism.owl#hasProduct> <https://www.theworldavatar.com/kg/lab_auto/chem_rxn/Species_3> , <https://www.theworldavatar.com/kg/lab_auto/chem_rxn/Species_4> ;
	<http://www.theworldavatar.com/ontology/ontocape/material/substance/reaction_mechanism.owl#hasReactant> <https://www.theworldavatar.com/kg/lab_auto/chem_rxn/Species_1> , <https://www.theworldavatar.com/kg/lab_auto/chem_rxn/Species_2> ;
	<http://www.theworldavatar.com/ontology/ontokin/OntoKin.owl#hasEquation> "C6H5CHO + CH3COCH3 = C10H10O" ;
	<http://www.w3.org/2006/time#hasTime> <https://www.theworldavatar.com/kg/lab_auto/derivation/time_983a2872-9fc6-462f-8cee-3886c2c62865> ;
	<https://www.theworldavatar.com/kg/ontodoe/hasDoETemplate> <https://www.theworldavatar.com/kg/lab_auto/doe_template/DoETemplate_1> ;
	<https://www.theworldavatar.com/kg/ontoreaction/hasCatalyst> <https://www.theworldavatar.com/kg/lab_auto/chem_rxn/Species_5> ;
	<https://www.theworldavatar.com/kg/ontoreaction/hasSolvent> <https://www.theworldavatar.com/kg/lab_auto/chem_rxn/Species_6> , <https://www.theworldavatar.com/kg/lab_auto/chem_rxn/Species_7> ;
	a <https://www.theworldavatar.com/kg/ontoreaction/ChemicalReaction> .

<https://www.theworldavatar.com/kg/lab_auto/chem_rxn/Species_1> <http://www.theworldavatar.com/ontology/ontospecies/OntoSpecies.owl#hasUniqueSpecies> <http://www.theworldavatar.com/kg/ontospecies/Species_54d8b46b-17bc-4bbd-a3cc-3b3a16d6ae4b> ;
	a <http://www.theworldavatar.com/ontology/ontokin/OntoKin.owl#Reactant> .

<https://www.theworldavatar.com/kg/lab_auto/chem_rxn/Species_2> <http://www.theworldavatar.com/ontology/ontospecies/OntoSpecies.owl#hasUniqueSpecies> <http://www.theworldavatar.com/kg/ontospecies/Species_353d4667-e25d-476a-bd74-5c34723c8ea3> ;
	a <http://www.theworldavatar.com/ontology/ontokin/OntoKin.owl#Reactant> .

<https://www.theworldavatar.com/kg/lab_auto/chem_rxn/Species_3> <http://www.theworldavatar.com/ontology/ontospecies/OntoSpecies.owl#hasUniqueSpecies> <http://www.theworldavatar.com/kg/ontospecies/Species_f999de28-55dc-477e-8afc-e8802064e0d2> ;
	a <https://www.theworldavatar.com/kg/ontoreaction/TargetProduct> .

<https://www.theworldavatar.com/kg/lab_auto/chem_rxn/Species_4> <http://www.theworldavatar.com/ontology/ontospecies/OntoSpecies.owl#hasUniqueSpecies> <http://www.theworldavatar.com/kg/ontospecies/Species_8765d201-0da9-4112-b653-3455002f535b> ;
	a <https://www.theworldavatar.com/kg/ontoreaction/Impurity> .

<https://www.theworldavatar.com/kg/lab_auto/chem_rxn/Species_5> <http://www.theworldavatar.com/ontology/ontospecies/OntoSpecies.owl#hasUniqueSpecies> <http://www.theworldavatar.com/kg/ontospecies/Species_eab77458-560d-4ce9-9b5e-96650fc3e202> ;
	a <https://www.theworldavatar.com/kg/ontoreaction/Catalyst> .

<https://www.theworldavatar.com/kg/lab_auto/chem_rxn/Species_6> <http://www.theworldavatar.com/ontology/ontospecies/OntoSpecies.owl#hasUniqueSpecies> <http://www.theworldavatar.com/kg/ontospecies/Species_0401f93b-b62d-488e-ba1f-7d5c37e365cb> ;
	a <https://www.theworldavatar.com/kg/ontoreaction/Solvent> .

<https://www.theworldavatar.com/kg/lab_auto/chem_rxn/Species_7> <http://www.theworldavatar.com/ontology/ontospecies/OntoSpecies.owl#hasUniqueSpecies> <http://www.theworldavatar.com/kg/ontospecies/Species_63fefc5a-d49d-4841-a946-2cdb5f356983> ;
	a <https://www.theworldavatar.com/kg/ontoreaction/Solvent> .

<https://www.theworldavatar.com/kg/lab_auto/derivation/DerivationAsyn_009515b1-0939-4196-abd9-ba97a0e954d3> <http://www.w3.org/2006/time#hasTime> <https://www.theworldavatar.com/kg/lab_auto/derivation/time_7bae5566-b7c5-461f-92f0-6e86e4125031> ;
	<https://www.theworldavatar.com/kg/ontoderivation/isDerivedFrom> <https://www.theworldavatar.com/kg/lab_auto/derivation/DesignOfExperiment_42e9e7c2-3f75-43a0-9d67-fe9a485630f7> , <https://www.theworldavatar.com/kg/lab_auto/lab2/Laboratory_Dummy> ;
	<https://www.theworldavatar.com/kg/ontoderivation/isDerivedUsing> <https://www.theworldavatar.com/kg/agents/Service__DoE/Service> ;
	a <https://www.theworldavatar.com/kg/ontoderivation/DerivationAsyn> .

<https://www.theworldavatar.com/kg/lab_auto/derivation/DerivationAsyn_00c7b92c-571e-4fcd-9426-735e6e2f27e1> <http://www.w3.org/2006/time#hasTime> <https://www.theworldavatar.com/kg/lab_auto/derivation/time_bb30b5a0-47c9-4795-b002-e00cde906523> ;
	<https://www.theworldavatar.com/kg/ontoderivation/isDerivedFrom> <https://www.theworldavatar.com/kg/lab_auto/derivation/ReactionVariation_48a7ca2f-dd1c-48fb-89a8-3a99e74162a1> , <https://www.theworldavatar.com/kg/lab_auto/lab1/Laboratory_Dummy> ;
	<https://www.theworldavatar.com/kg/ontoderivation/isDerivedUsing> <https://www.theworldavatar.com/kg/agents/Service__VapourtecSchedule/Service> ;
	a <https://www.theworldavatar.com/kg/ontoderivation/DerivationAsyn> .

<https://www.theworldavatar.com/kg/lab_auto/derivation/DerivationAsyn_015322a6-edef-4303-806c-b5e3d5bc4655> <http://www.w3.org/2006/time#hasTime> <https://www.theworldavatar.com/kg/lab_auto/derivation/time_331121d8-6901-4472-b231-2adecd5c6f2e> ;
	<https://www.theworldavatar.com/kg/ontoderivation/isDerivedFrom> <https://www.theworldavatar.com/kg/lab_auto/derivation/ReactionVariation_65a3db4b-9bdf-40dd-8f24-277eb599e5d7> ;
	<https://www.theworldavatar.com/kg/ontoderivation/isDerivedUsing> <https://www.theworldavatar.com/kg/agents/Service__Vapourtec__CAM/Service> ;
	a <https://www.theworldavatar.com/kg/ontoderivation/DerivationAsyn> .

<https://www.theworldavatar.com/kg/lab_auto/derivation/DerivationAsyn_0189b0dd-7d75-4749-8ebb-d7608fac9041> <http://www.w3.org/2006/time#hasTime> <https://www.theworldavatar.com/kg/lab_auto/derivation/time_1c63c90b-ff30-4bac-a7d2-5f65d3bbdd96> ;
	<https://www.theworldavatar.com/kg/ontoderivation/isDerivedFrom> <https://www.theworldavatar.com/kg/lab_auto/lab1/HPLCReport_6be6c2b7-4640-4594-98a7-174ce303c6f0> ;
	<https://www.theworldavatar.com/kg/ontoderivation/isDerivedUsing> <https://www.theworldavatar.com/kg/agents/Service__HPLC_PostPro/Service> ;
	a <https://www.theworldavatar.com/kg/ontoderivation/DerivationAsyn> .

<https://www.theworldavatar.com/kg/lab_auto/derivation/DerivationAsyn_04ab095e-ed71-4d5c-8601-164af6294c57> <http://www.w3.org/2006/time#hasTime> <https://www.theworldavatar.com/kg/lab_auto/derivation/time_cee0d81e-7e10-4fad-bb35-dbaaa808aafa> ;
	<https://www.theworldavatar.com/kg/ontoderivation/isDerivedFrom> <https://www.theworldavatar.com/kg/lab_auto/derivation/ReactionExperiment_7f12920b-5496-45f8-8466-68797e21fc42> ;
	<https://www.theworldavatar.com/kg/ontoderivation/isDerivedUsing> <https://www.theworldavatar.com/kg/agents/Service__Vapourtec__CARES/Service> ;
	a <https://www.theworldavatar.com/kg/ontoderivation/DerivationAsyn> .

<https://www.theworldavatar.com/kg/lab_auto/derivation/DerivationAsyn_04c2722f-b069-444c-b710-0ec29118ad33> <http://www.w3.org/2006/time#hasTime> <https://www.theworldavatar.com/kg/lab_auto/derivation/time_e9d5795f-7be8-4b22-bc2d-9250f8426c35> ;
	<https://www.theworldavatar.com/kg/ontoderivation/isDerivedFrom> <https://www.theworldavatar.com/kg/lab_auto/derivation/ReactionVariation_92151378-b70c-4907-99ca-2c0ccf839831> , <https://www.theworldavatar.com/kg/lab_auto/lab1/Laboratory_Dummy> ;
	<https://www.theworldavatar.com/kg/ontoderivation/isDerivedUsing> <https://www.theworldavatar.com/kg/agents/Service__VapourtecSchedule/Service> ;
	a <https://www.theworldavatar.com/kg/ontoderivation/DerivationAsyn> .

<https://www.theworldavatar.com/kg/lab_auto/derivation/DerivationAsyn_04d62f31-fdcc-4ddf-85fe-990699da0cc5> <http://www.w3.org/2006/time#hasTime> <https://www.theworldavatar.com/kg/lab_auto/derivation/time_f26a3e2f-46b2-4a05-b377-663286406a56> ;
	<https://www.theworldavatar.com/kg/ontoderivation/isDerivedFrom> <https://www.theworldavatar.com/kg/lab_auto/derivation/ReactionVariation_fa86bdfa-b900-40e5-abbb-16e1a96d8d03> ;
	<https://www.theworldavatar.com/kg/ontoderivation/isDerivedUsing> <https://www.theworldavatar.com/kg/agents/Service__Vapourtec__CARES/Service> ;
	a <https://www.theworldavatar.com/kg/ontoderivation/DerivationAsyn> .

<https://www.theworldavatar.com/kg/lab_auto/derivation/DerivationAsyn_05c095aa-4e54-4760-9724-045eb0c04374> <http://www.w3.org/2006/time#hasTime> <https://www.theworldavatar.com/kg/lab_auto/derivation/time_b3679afa-8ea1-4c35-a7db-68f4d41e284c> ;
	<https://www.theworldavatar.com/kg/ontoderivation/isDerivedFrom> <https://www.theworldavatar.com/kg/lab_auto/derivation/ReactionVariation_0c015baa-942e-4075-aaef-6bba8627a141> , <https://www.theworldavatar.com/kg/lab_auto/lab1/Laboratory_Dummy> ;
	<https://www.theworldavatar.com/kg/ontoderivation/isDerivedUsing> <https://www.theworldavatar.com/kg/agents/Service__VapourtecSchedule/Service> ;
	a <https://www.theworldavatar.com/kg/ontoderivation/DerivationAsyn> .

<https://www.theworldavatar.com/kg/lab_auto/derivation/DerivationAsyn_07630da9-4dd1-4ce5-911b-b6678bfb5c76> <http://www.w3.org/2006/time#hasTime> <https://www.theworldavatar.com/kg/lab_auto/derivation/time_5985b75c-90f0-4a41-a283-b60a03a6a773> ;
	<https://www.theworldavatar.com/kg/ontoderivation/isDerivedFrom> <https://www.theworldavatar.com/kg/lab_auto/derivation/DesignOfExperiment_92e8aa45-0815-4714-8145-bfb9a3a2b731> , <https://www.theworldavatar.com/kg/lab_auto/lab1/Laboratory_Dummy> ;
	<https://www.theworldavatar.com/kg/ontoderivation/isDerivedUsing> <https://www.theworldavatar.com/kg/agents/Service__DoE/Service> ;
	a <https://www.theworldavatar.com/kg/ontoderivation/DerivationAsyn> .

<https://www.theworldavatar.com/kg/lab_auto/derivation/DerivationAsyn_07c5e94c-2a67-44bd-8017-3f99ba31ede3> <http://www.w3.org/2006/time#hasTime> <https://www.theworldavatar.com/kg/lab_auto/derivation/time_40a951c7-095d-4f46-affa-817816b8c822> ;
	<https://www.theworldavatar.com/kg/ontoderivation/isDerivedFrom> <https://www.theworldavatar.com/kg/lab_auto/lab1/HPLCReport_031f0be1-e904-431b-97d3-acb4d937c02e> ;
	<https://www.theworldavatar.com/kg/ontoderivation/isDerivedUsing> <https://www.theworldavatar.com/kg/agents/Service__HPLC_PostPro/Service> ;
	a <https://www.theworldavatar.com/kg/ontoderivation/DerivationAsyn> .

<https://www.theworldavatar.com/kg/lab_auto/derivation/DerivationAsyn_0a7bda35-e6ab-446d-b5b5-3403412cd4cd> <http://www.w3.org/2006/time#hasTime> <https://www.theworldavatar.com/kg/lab_auto/derivation/time_00d80285-1714-4022-b11c-3f67b22d3a04> ;
	<https://www.theworldavatar.com/kg/ontoderivation/isDerivedFrom> <https://www.theworldavatar.com/kg/lab_auto/lab1/HPLCReport_27a4caf0-72df-479d-8d5f-7f0b91cfa2c4> ;
	<https://www.theworldavatar.com/kg/ontoderivation/isDerivedUsing> <https://www.theworldavatar.com/kg/agents/Service__HPLC_PostPro/Service> ;
	a <https://www.theworldavatar.com/kg/ontoderivation/DerivationAsyn> .

<https://www.theworldavatar.com/kg/lab_auto/derivation/DerivationAsyn_0b0f74c7-344e-4fe9-87a0-6c84223f2599> <http://www.w3.org/2006/time#hasTime> <https://www.theworldavatar.com/kg/lab_auto/derivation/time_c8340c27-0134-4d90-b50f-cfc957d7aea1> ;
	<https://www.theworldavatar.com/kg/ontoderivation/isDerivedFrom> <https://www.theworldavatar.com/kg/lab_auto/derivation/DesignOfExperiment_fea3bc3e-2d5d-4932-b537-338117280cfd> , <https://www.theworldavatar.com/kg/lab_auto/lab2/Laboratory_Dummy> ;
	<https://www.theworldavatar.com/kg/ontoderivation/isDerivedUsing> <https://www.theworldavatar.com/kg/agents/Service__DoE/Service> ;
	a <https://www.theworldavatar.com/kg/ontoderivation/DerivationAsyn> .

<https://www.theworldavatar.com/kg/lab_auto/derivation/DerivationAsyn_0c4b2b2f-c333-45e5-a81a-88fba07a246c> <http://www.w3.org/2006/time#hasTime> <https://www.theworldavatar.com/kg/lab_auto/derivation/time_c3dd5d35-f44d-4a3d-b6c4-0ff0f9a9c441> ;
	<https://www.theworldavatar.com/kg/ontoderivation/isDerivedFrom> <https://www.theworldavatar.com/kg/lab_auto/derivation/ReactionVariation_23d7f9c3-0f0a-45d6-813f-35cd2a60e722> , <https://www.theworldavatar.com/kg/lab_auto/lab1/ChemicalAmount_c4db5087-9811-4c15-9d01-52fbed013204> ;
	<https://www.theworldavatar.com/kg/ontoderivation/isDerivedUsing> <https://www.theworldavatar.com/kg/agents/Service__HPLC__CAM/Service> ;
	a <https://www.theworldavatar.com/kg/ontoderivation/DerivationAsyn> .

<https://www.theworldavatar.com/kg/lab_auto/derivation/DerivationAsyn_0e56287a-1f6f-40fb-9ec0-e103e7a0fd70> <http://www.w3.org/2006/time#hasTime> <https://www.theworldavatar.com/kg/lab_auto/derivation/time_49f45345-d6ef-4c79-9299-57ec4b2a31b8> ;
	<https://www.theworldavatar.com/kg/ontoderivation/isDerivedFrom> <https://www.theworldavatar.com/kg/lab_auto/lab1/HPLCReport_e9098c4f-c3f4-4428-b2a5-e5bd1de3baec> ;
	<https://www.theworldavatar.com/kg/ontoderivation/isDerivedUsing> <https://www.theworldavatar.com/kg/agents/Service__HPLC_PostPro/Service> ;
	a <https://www.theworldavatar.com/kg/ontoderivation/DerivationAsyn> .

<https://www.theworldavatar.com/kg/lab_auto/derivation/DerivationAsyn_0e833814-7306-49d4-b475-a425f97a7f20> <http://www.w3.org/2006/time#hasTime> <https://www.theworldavatar.com/kg/lab_auto/derivation/time_ab56d348-4918-405f-af72-6042ff90f76a> ;
	<https://www.theworldavatar.com/kg/ontoderivation/isDerivedFrom> <https://www.theworldavatar.com/kg/lab_auto/derivation/ReactionVariation_473233f1-5ad7-4f1e-ad21-91e567bbf826> , <https://www.theworldavatar.com/kg/lab_auto/lab2/ChemicalAmount_1fa3a172-9738-42ee-a919-eca396ccb1dd> ;
	<https://www.theworldavatar.com/kg/ontoderivation/isDerivedUsing> <https://www.theworldavatar.com/kg/agents/Service__HPLC__CARES/Service> ;
	a <https://www.theworldavatar.com/kg/ontoderivation/DerivationAsyn> .

<https://www.theworldavatar.com/kg/lab_auto/derivation/DerivationAsyn_0f2c495a-61ec-4fbd-bc5f-caa8921c6927> <http://www.w3.org/2006/time#hasTime> <https://www.theworldavatar.com/kg/lab_auto/derivation/time_052f8bba-485c-4ef8-8203-e82a9151b360> ;
	<https://www.theworldavatar.com/kg/ontoderivation/isDerivedFrom> <https://www.theworldavatar.com/kg/lab_auto/derivation/ReactionExperiment_2a39187f-d2e3-4d89-819b-a980f83f9c5a> ;
	<https://www.theworldavatar.com/kg/ontoderivation/isDerivedUsing> <https://www.theworldavatar.com/kg/agents/Service__Vapourtec__CAM/Service> ;
	a <https://www.theworldavatar.com/kg/ontoderivation/DerivationAsyn> .

<https://www.theworldavatar.com/kg/lab_auto/derivation/DerivationAsyn_1043ecaa-6c61-43ef-af0f-88fa925a6eac> <http://www.w3.org/2006/time#hasTime> <https://www.theworldavatar.com/kg/lab_auto/derivation/time_dd0f5b71-2684-4312-9b8f-89b6d800ac8d> ;
	<https://www.theworldavatar.com/kg/ontoderivation/isDerivedFrom> <https://www.theworldavatar.com/kg/lab_auto/lab1/HPLCReport_be61ed25-8e09-470f-bbb5-712180085496> ;
	<https://www.theworldavatar.com/kg/ontoderivation/isDerivedUsing> <https://www.theworldavatar.com/kg/agents/Service__HPLC_PostPro/Service> ;
	a <https://www.theworldavatar.com/kg/ontoderivation/DerivationAsyn> .

<https://www.theworldavatar.com/kg/lab_auto/derivation/DerivationAsyn_11a28493-9e0b-4545-97db-44c549a09924> <http://www.w3.org/2006/time#hasTime> <https://www.theworldavatar.com/kg/lab_auto/derivation/time_f300f52e-617e-40f7-987f-59773e613e28> ;
	<https://www.theworldavatar.com/kg/ontoderivation/isDerivedFrom> <https://www.theworldavatar.com/kg/lab_auto/derivation/ReactionVariation_90db1c6a-b000-4d4b-98d2-a2008587f196> , <https://www.theworldavatar.com/kg/lab_auto/lab1/Laboratory_Dummy> ;
	<https://www.theworldavatar.com/kg/ontoderivation/isDerivedUsing> <https://www.theworldavatar.com/kg/agents/Service__VapourtecSchedule/Service> ;
	a <https://www.theworldavatar.com/kg/ontoderivation/DerivationAsyn> .

<https://www.theworldavatar.com/kg/lab_auto/derivation/DerivationAsyn_13d80e44-262c-448e-96bb-3c080fc88ec4> <http://www.w3.org/2006/time#hasTime> <https://www.theworldavatar.com/kg/lab_auto/derivation/time_ab7e8e15-d3de-4ae1-901f-f4538b626b09> ;
	<https://www.theworldavatar.com/kg/ontoderivation/isDerivedFrom> <https://www.theworldavatar.com/kg/lab_auto/lab1/Laboratory_Dummy> , <https://www.theworldavatar.com/kg/lab_auto/derivation/DesignOfExperiment_ad0775a0-b4e3-4b11-9ce6-64f2e18d3891> ;
	<https://www.theworldavatar.com/kg/ontoderivation/isDerivedUsing> <https://www.theworldavatar.com/kg/agents/Service__DoE/Service> ;
	a <https://www.theworldavatar.com/kg/ontoderivation/DerivationAsyn> .

<https://www.theworldavatar.com/kg/lab_auto/derivation/DerivationAsyn_14d15a23-118f-4597-b932-ce5c9137f607> <http://www.w3.org/2006/time#hasTime> <https://www.theworldavatar.com/kg/lab_auto/derivation/time_d9d9ad19-462d-4e04-bf44-6d5d2a967301> ;
	<https://www.theworldavatar.com/kg/ontoderivation/isDerivedFrom> <https://www.theworldavatar.com/kg/lab_auto/derivation/ReactionVariation_412135fc-a3ca-4336-a50b-42a7498d58f9> , <https://www.theworldavatar.com/kg/lab_auto/lab2/ChemicalAmount_a5bb0ca9-3302-4d29-930e-cbcc875e012b> ;
	<https://www.theworldavatar.com/kg/ontoderivation/isDerivedUsing> <https://www.theworldavatar.com/kg/agents/Service__HPLC__CARES/Service> ;
	a <https://www.theworldavatar.com/kg/ontoderivation/DerivationAsyn> .

<https://www.theworldavatar.com/kg/lab_auto/derivation/DerivationAsyn_15590884-958b-42c4-9c0a-26489c7a463f> <http://www.w3.org/2006/time#hasTime> <https://www.theworldavatar.com/kg/lab_auto/derivation/time_3c10f22c-1e83-4702-bc05-29a66704b21a> ;
	<https://www.theworldavatar.com/kg/ontoderivation/isDerivedFrom> <https://www.theworldavatar.com/kg/lab_auto/derivation/DesignOfExperiment_92306357-0656-4cd4-bbfc-a90e2ec0e1df> , <https://www.theworldavatar.com/kg/lab_auto/lab2/Laboratory_Dummy> ;
	<https://www.theworldavatar.com/kg/ontoderivation/isDerivedUsing> <https://www.theworldavatar.com/kg/agents/Service__DoE/Service> ;
	a <https://www.theworldavatar.com/kg/ontoderivation/DerivationAsyn> .

<https://www.theworldavatar.com/kg/lab_auto/derivation/DerivationAsyn_16338778-e5bc-4248-a96c-89226330719b> <http://www.w3.org/2006/time#hasTime> <https://www.theworldavatar.com/kg/lab_auto/derivation/time_e31b8438-f596-4978-88d9-ed8a82dcf48e> ;
	<https://www.theworldavatar.com/kg/ontoderivation/isDerivedFrom> <https://www.theworldavatar.com/kg/lab_auto/derivation/DesignOfExperiment_4401e88e-d476-4ae9-827e-323cf6801cf1> , <https://www.theworldavatar.com/kg/lab_auto/lab2/Laboratory_Dummy> ;
	<https://www.theworldavatar.com/kg/ontoderivation/isDerivedUsing> <https://www.theworldavatar.com/kg/agents/Service__DoE/Service> ;
	a <https://www.theworldavatar.com/kg/ontoderivation/DerivationAsyn> .

<https://www.theworldavatar.com/kg/lab_auto/derivation/DerivationAsyn_16d7623f-813c-4d9b-8667-1207a7761a3d> <http://www.w3.org/2006/time#hasTime> <https://www.theworldavatar.com/kg/lab_auto/derivation/time_47b22a0a-87bc-4eb4-a468-8790bb0d5ac3> ;
	<https://www.theworldavatar.com/kg/ontoderivation/isDerivedFrom> <https://www.theworldavatar.com/kg/lab_auto/derivation/DesignOfExperiment_5cb7609e-dcd0-4a8c-b3eb-5a4a9fc10994> , <https://www.theworldavatar.com/kg/lab_auto/lab2/Laboratory_Dummy> ;
	<https://www.theworldavatar.com/kg/ontoderivation/isDerivedUsing> <https://www.theworldavatar.com/kg/agents/Service__DoE/Service> ;
	a <https://www.theworldavatar.com/kg/ontoderivation/DerivationAsyn> .

<https://www.theworldavatar.com/kg/lab_auto/derivation/DerivationAsyn_190330e3-fc49-4e9e-8e3d-f0caa277ff98> <http://www.w3.org/2006/time#hasTime> <https://www.theworldavatar.com/kg/lab_auto/derivation/time_e6185f13-2b15-48a0-9e6c-ceb51fe37756> ;
	<https://www.theworldavatar.com/kg/ontoderivation/isDerivedFrom> <https://www.theworldavatar.com/kg/lab_auto/derivation/DesignOfExperiment_08ea9ac3-089b-4c0b-8d4f-3e00ffcad3e2> , <https://www.theworldavatar.com/kg/lab_auto/lab1/Laboratory_Dummy> ;
	<https://www.theworldavatar.com/kg/ontoderivation/isDerivedUsing> <https://www.theworldavatar.com/kg/agents/Service__DoE/Service> ;
	a <https://www.theworldavatar.com/kg/ontoderivation/DerivationAsyn> .

<https://www.theworldavatar.com/kg/lab_auto/derivation/DerivationAsyn_1937f15b-1445-4737-8ac4-2bd2f03f0570> <http://www.w3.org/2006/time#hasTime> <https://www.theworldavatar.com/kg/lab_auto/derivation/time_7164aa93-dafb-40de-a308-0bf8bcc964f5> ;
	<https://www.theworldavatar.com/kg/ontoderivation/isDerivedFrom> <https://www.theworldavatar.com/kg/lab_auto/derivation/DesignOfExperiment_bcde9436-12ef-406e-8568-7b052655a99c> , <https://www.theworldavatar.com/kg/lab_auto/lab1/Laboratory_Dummy> ;
	<https://www.theworldavatar.com/kg/ontoderivation/isDerivedUsing> <https://www.theworldavatar.com/kg/agents/Service__DoE/Service> ;
	a <https://www.theworldavatar.com/kg/ontoderivation/DerivationAsyn> .

<https://www.theworldavatar.com/kg/lab_auto/derivation/DerivationAsyn_1bbba23e-7189-4da9-a756-921d4aae61f1> <http://www.w3.org/2006/time#hasTime> <https://www.theworldavatar.com/kg/lab_auto/derivation/time_80f7699b-3fd8-47fe-9793-1d54d5b24e8c> ;
	<https://www.theworldavatar.com/kg/ontoderivation/isDerivedFrom> <https://www.theworldavatar.com/kg/lab_auto/chem_rxn/ChemRxn_1> , <https://www.theworldavatar.com/kg/lab_auto/derivation/GoalSet_f4497c3f-c723-480d-8c32-32132fa5cd3b> , <https://www.theworldavatar.com/kg/lab_auto/derivation/ReactionExperiment_2a39187f-d2e3-4d89-819b-a980f83f9c5a> , <https://www.theworldavatar.com/kg/lab_auto/derivation/ReactionExperiment_7f12920b-5496-45f8-8466-68797e21fc42> , <https://www.theworldavatar.com/kg/lab_auto/derivation/ReactionExperiment_a56f4597-480f-4e8a-be40-94f944a6171c> , <https://www.theworldavatar.com/kg/lab_auto/derivation/ReactionExperiment_b01c721c-647b-4d97-8c83-ba190b8d4139> .

<https://www.theworldavatar.com/kg/lab_auto/derivation/DerivationAsyn_2aacec60-dbb0-4487-8cf5-8d155f070815> <https://www.theworldavatar.com/kg/ontoderivation/isDerivedFrom> <https://www.theworldavatar.com/kg/lab_auto/derivation/DesignOfExperiment_88eed563-8933-4084-82ab-e539f34bb61e> , <https://www.theworldavatar.com/kg/lab_auto/lab1/Laboratory_Dummy> ;
	<https://www.theworldavatar.com/kg/ontoderivation/isDerivedUsing> <https://www.theworldavatar.com/kg/agents/Service__DoE/Service> ;
	a <https://www.theworldavatar.com/kg/ontoderivation/DerivationAsyn> .

<https://www.theworldavatar.com/kg/lab_auto/derivation/DerivationAsyn_2b0d46cf-2f4b-4c53-9006-72d94bb4ee83> <http://www.w3.org/2006/time#hasTime> <https://www.theworldavatar.com/kg/lab_auto/derivation/time_c82cb469-831b-484f-a740-787f245a953e> ;
	<https://www.theworldavatar.com/kg/ontoderivation/isDerivedFrom> <https://www.theworldavatar.com/kg/lab_auto/derivation/DesignOfExperiment_e5b58c40-66d4-49f9-abfd-3dd7565feaf3> , <https://www.theworldavatar.com/kg/lab_auto/lab1/Laboratory_Dummy> ;
	<https://www.theworldavatar.com/kg/ontoderivation/isDerivedUsing> <https://www.theworldavatar.com/kg/agents/Service__DoE/Service> ;
	a <https://www.theworldavatar.com/kg/ontoderivation/DerivationAsyn> .

<https://www.theworldavatar.com/kg/lab_auto/derivation/DerivationAsyn_2dbbabe4-981a-4c1f-a9f2-c9a13c607b8d> <http://www.w3.org/2006/time#hasTime> <https://www.theworldavatar.com/kg/lab_auto/derivation/time_dca09db9-0772-41e5-9cc7-6e4e61303f91> ;
	<https://www.theworldavatar.com/kg/ontoderivation/isDerivedFrom> <https://www.theworldavatar.com/kg/lab_auto/derivation/DesignOfExperiment_031109f5-f527-493f-a52d-8dad00b30b1b> , <https://www.theworldavatar.com/kg/lab_auto/lab1/Laboratory_Dummy> ;
	<https://www.theworldavatar.com/kg/ontoderivation/isDerivedUsing> <https://www.theworldavatar.com/kg/agents/Service__DoE/Service> ;
	a <https://www.theworldavatar.com/kg/ontoderivation/DerivationAsyn> .

<https://www.theworldavatar.com/kg/lab_auto/derivation/DerivationAsyn_2e3f6bef-744d-4707-acb0-83b06d758c5a> <http://www.w3.org/2006/time#hasTime> <https://www.theworldavatar.com/kg/lab_auto/derivation/time_b07f380d-c3ed-42ca-992e-7c38b51deb53> ;
	<https://www.theworldavatar.com/kg/ontoderivation/isDerivedFrom> <https://www.theworldavatar.com/kg/lab_auto/lab1/HPLCReport_116b8a7c-3101-4194-864f-7b574fb36aa5> ;
	<https://www.theworldavatar.com/kg/ontoderivation/isDerivedUsing> <https://www.theworldavatar.com/kg/agents/Service__HPLC_PostPro/Service> ;
	a <https://www.theworldavatar.com/kg/ontoderivation/DerivationAsyn> .

<https://www.theworldavatar.com/kg/lab_auto/derivation/DerivationAsyn_2f9cde71-8175-415b-b2ba-543256f22c0b> <http://www.w3.org/2006/time#hasTime> <https://www.theworldavatar.com/kg/lab_auto/derivation/time_2002c726-cc34-41dc-8ff8-9e5af21f4566> ;
	<https://www.theworldavatar.com/kg/ontoderivation/isDerivedFrom> <https://www.theworldavatar.com/kg/lab_auto/derivation/ReactionVariation_d42cd029-7be7-42bb-ae37-dc10e4f700a9> ;
	<https://www.theworldavatar.com/kg/ontoderivation/isDerivedUsing> <https://www.theworldavatar.com/kg/agents/Service__Vapourtec__CAM/Service> ;
	a <https://www.theworldavatar.com/kg/ontoderivation/DerivationAsyn> .

<https://www.theworldavatar.com/kg/lab_auto/derivation/DerivationAsyn_2fb43f7f-ea15-479b-aa96-f56cf27a8a3d> <http://www.w3.org/2006/time#hasTime> <https://www.theworldavatar.com/kg/lab_auto/derivation/time_243e70c4-19d0-4745-bdb0-ccf04453290e> ;
	<https://www.theworldavatar.com/kg/ontoderivation/isDerivedFrom> <https://www.theworldavatar.com/kg/lab_auto/derivation/ReactionVariation_743b9664-d886-4dda-82d1-09ae2df4a6f4> ;
	<https://www.theworldavatar.com/kg/ontoderivation/isDerivedUsing> <https://www.theworldavatar.com/kg/agents/Service__Vapourtec__CARES/Service> ;
	a <https://www.theworldavatar.com/kg/ontoderivation/DerivationAsyn> .

<https://www.theworldavatar.com/kg/lab_auto/derivation/DerivationAsyn_304538e2-6834-43bb-b439-271e6315fb87> <http://www.w3.org/2006/time#hasTime> <https://www.theworldavatar.com/kg/lab_auto/derivation/time_47f274bf-994b-4f09-a4c9-242c055babc9> ;
	<https://www.theworldavatar.com/kg/ontoderivation/isDerivedFrom> <https://www.theworldavatar.com/kg/lab_auto/lab1/HPLCReport_f205022f-5fe5-455b-bbeb-96f0b2cee769> ;
	<https://www.theworldavatar.com/kg/ontoderivation/isDerivedUsing> <https://www.theworldavatar.com/kg/agents/Service__HPLC_PostPro/Service> ;
	a <https://www.theworldavatar.com/kg/ontoderivation/DerivationAsyn> .

<https://www.theworldavatar.com/kg/lab_auto/derivation/DerivationAsyn_309d05ef-1904-4205-a0d4-8da420644cba> <http://www.w3.org/2006/time#hasTime> <https://www.theworldavatar.com/kg/lab_auto/derivation/time_4d71b4f0-08a1-448e-9ed6-77f47688c943> ;
	<https://www.theworldavatar.com/kg/ontoderivation/isDerivedFrom> <https://www.theworldavatar.com/kg/lab_auto/derivation/ReactionVariation_44d86f92-6ece-42c6-b468-9b394e868e8c> , <https://www.theworldavatar.com/kg/lab_auto/lab1/ChemicalAmount_c00d7533-4293-43da-8cab-5156b81d90fa> ;
	<https://www.theworldavatar.com/kg/ontoderivation/isDerivedUsing> <https://www.theworldavatar.com/kg/agents/Service__HPLC__CAM/Service> ;
	a <https://www.theworldavatar.com/kg/ontoderivation/DerivationAsyn> .

<https://www.theworldavatar.com/kg/lab_auto/derivation/DerivationAsyn_36a5e20d-b381-4d2a-bc3f-dc56ff5983f3> <http://www.w3.org/2006/time#hasTime> <https://www.theworldavatar.com/kg/lab_auto/derivation/time_a8ca6e45-77ea-455a-9d30-a39cfb3aa49f> ;
	<https://www.theworldavatar.com/kg/ontoderivation/isDerivedFrom> <https://www.theworldavatar.com/kg/lab_auto/derivation/ReactionVariation_c765eb8c-c677-48ed-b631-9c727d22af33> ;
	<https://www.theworldavatar.com/kg/ontoderivation/isDerivedUsing> <https://www.theworldavatar.com/kg/agents/Service__Vapourtec__CAM/Service> ;
	a <https://www.theworldavatar.com/kg/ontoderivation/DerivationAsyn> .

<https://www.theworldavatar.com/kg/lab_auto/derivation/DerivationAsyn_3757a5fc-772f-4b51-a27e-6640f21dbb12> <http://www.w3.org/2006/time#hasTime> <https://www.theworldavatar.com/kg/lab_auto/derivation/time_ee2086be-5dd1-4ef3-8e6f-853665580525> ;
	<https://www.theworldavatar.com/kg/ontoderivation/isDerivedFrom> <https://www.theworldavatar.com/kg/lab_auto/lab1/HPLCReport_a447e698-634c-4219-a602-a6ec2978c477> ;
	<https://www.theworldavatar.com/kg/ontoderivation/isDerivedUsing> <https://www.theworldavatar.com/kg/agents/Service__HPLC_PostPro/Service> ;
	a <https://www.theworldavatar.com/kg/ontoderivation/DerivationAsyn> .

<https://www.theworldavatar.com/kg/lab_auto/derivation/DerivationAsyn_37f77a56-2105-4a28-9dd9-2f4fa4c57a2f> <http://www.w3.org/2006/time#hasTime> <https://www.theworldavatar.com/kg/lab_auto/derivation/time_86972dd7-b1a5-4724-9a16-e574b1233ff4> ;
	<https://www.theworldavatar.com/kg/ontoderivation/isDerivedFrom> <https://www.theworldavatar.com/kg/lab_auto/lab1/Laboratory_Dummy> , <https://www.theworldavatar.com/kg/lab_auto/derivation/DesignOfExperiment_fe1208e6-048a-4158-9470-85c802164b81> ;
	<https://www.theworldavatar.com/kg/ontoderivation/isDerivedUsing> <https://www.theworldavatar.com/kg/agents/Service__DoE/Service> ;
	a <https://www.theworldavatar.com/kg/ontoderivation/DerivationAsyn> .

<https://www.theworldavatar.com/kg/lab_auto/derivation/DerivationAsyn_383cfc44-862d-4462-8402-199e00f21d0a> <http://www.w3.org/2006/time#hasTime> <https://www.theworldavatar.com/kg/lab_auto/derivation/time_f68dc2e6-52b5-4ad1-ae0f-63317cb0d9d3> ;
	<https://www.theworldavatar.com/kg/ontoderivation/isDerivedFrom> <https://www.theworldavatar.com/kg/lab_auto/derivation/ReactionVariation_48a7ca2f-dd1c-48fb-89a8-3a99e74162a1> , <https://www.theworldavatar.com/kg/lab_auto/lab1/ChemicalAmount_23454f97-b748-4f95-a370-a778f6702cd1> ;
	<https://www.theworldavatar.com/kg/ontoderivation/isDerivedUsing> <https://www.theworldavatar.com/kg/agents/Service__HPLC__CAM/Service> ;
	a <https://www.theworldavatar.com/kg/ontoderivation/DerivationAsyn> .

<https://www.theworldavatar.com/kg/lab_auto/derivation/DerivationAsyn_3907ed71-8b8d-47eb-9e1d-e04efe98200d> <http://www.w3.org/2006/time#hasTime> <https://www.theworldavatar.com/kg/lab_auto/derivation/time_2c09599c-3773-46ce-b5e3-a72741ba2e0b> ;
	<https://www.theworldavatar.com/kg/ontoderivation/isDerivedFrom> <https://www.theworldavatar.com/kg/lab_auto/derivation/ReactionVariation_3ad34730-dd25-4894-9ad8-ecad05591cde> ;
	<https://www.theworldavatar.com/kg/ontoderivation/isDerivedUsing> <https://www.theworldavatar.com/kg/agents/Service__Vapourtec__CARES/Service> ;
	a <https://www.theworldavatar.com/kg/ontoderivation/DerivationAsyn> .

<https://www.theworldavatar.com/kg/lab_auto/derivation/DerivationAsyn_3a16de6e-58ec-4dca-9394-02bb9762cc90> <http://www.w3.org/2006/time#hasTime> <https://www.theworldavatar.com/kg/lab_auto/derivation/time_7b2eb6b6-e68f-4f07-9205-2e180f93f8c6> ;
	<https://www.theworldavatar.com/kg/ontoderivation/isDerivedFrom> <https://www.theworldavatar.com/kg/lab_auto/derivation/DesignOfExperiment_8e8f971d-54e9-4a22-b7a8-7570afc8aeeb> , <https://www.theworldavatar.com/kg/lab_auto/lab1/Laboratory_Dummy> ;
	<https://www.theworldavatar.com/kg/ontoderivation/isDerivedUsing> <https://www.theworldavatar.com/kg/agents/Service__DoE/Service> ;
	a <https://www.theworldavatar.com/kg/ontoderivation/DerivationAsyn> .

<https://www.theworldavatar.com/kg/lab_auto/derivation/DerivationAsyn_3d5565cf-1f8e-4959-844c-6b69adc1dc43> <http://www.w3.org/2006/time#hasTime> <https://www.theworldavatar.com/kg/lab_auto/derivation/time_a644fc70-0af3-4695-9b99-389766c20da2> ;
	<https://www.theworldavatar.com/kg/ontoderivation/isDerivedFrom> <https://www.theworldavatar.com/kg/lab_auto/derivation/DesignOfExperiment_e1425aab-cef4-4745-a42d-9e070710d460> , <https://www.theworldavatar.com/kg/lab_auto/lab1/Laboratory_Dummy> ;
	<https://www.theworldavatar.com/kg/ontoderivation/isDerivedUsing> <https://www.theworldavatar.com/kg/agents/Service__DoE/Service> ;
	a <https://www.theworldavatar.com/kg/ontoderivation/DerivationAsyn> .

<https://www.theworldavatar.com/kg/lab_auto/derivation/DerivationAsyn_3d9296fc-8898-4af5-b26c-2e35aa18d70a> <http://www.w3.org/2006/time#hasTime> <https://www.theworldavatar.com/kg/lab_auto/derivation/time_88794a49-577a-4c3b-869a-a0b20894bb95> ;
	<https://www.theworldavatar.com/kg/ontoderivation/isDerivedFrom> <https://www.theworldavatar.com/kg/lab_auto/derivation/ReactionVariation_6f6514cb-299c-4686-a5fe-4755facdb2f1> , <https://www.theworldavatar.com/kg/lab_auto/lab1/Laboratory_Dummy> ;
	<https://www.theworldavatar.com/kg/ontoderivation/isDerivedUsing> <https://www.theworldavatar.com/kg/agents/Service__VapourtecSchedule/Service> ;
	a <https://www.theworldavatar.com/kg/ontoderivation/DerivationAsyn> .

<https://www.theworldavatar.com/kg/lab_auto/derivation/DerivationAsyn_3e504e79-e907-4ed5-90aa-fca6d0c3e528> <http://www.w3.org/2006/time#hasTime> <https://www.theworldavatar.com/kg/lab_auto/derivation/time_52e8d77c-8508-4b45-9816-f898da35a2d2> ;
	<https://www.theworldavatar.com/kg/ontoderivation/isDerivedFrom> <https://www.theworldavatar.com/kg/lab_auto/lab1/HPLCReport_268bd543-98d9-495c-b1b5-3a5e079e8b16> ;
	<https://www.theworldavatar.com/kg/ontoderivation/isDerivedUsing> <https://www.theworldavatar.com/kg/agents/Service__HPLC_PostPro/Service> ;
	a <https://www.theworldavatar.com/kg/ontoderivation/DerivationAsyn> .

<https://www.theworldavatar.com/kg/lab_auto/derivation/DerivationAsyn_3fe09c4f-517a-44fa-9fbd-4c38898678e6> <http://www.w3.org/2006/time#hasTime> <https://www.theworldavatar.com/kg/lab_auto/derivation/time_90ea9678-72be-47b2-82d6-27a5e08962a8> ;
	<https://www.theworldavatar.com/kg/ontoderivation/isDerivedFrom> <https://www.theworldavatar.com/kg/lab_auto/lab2/HPLCReport_82b52f29-850b-49c2-accb-a48956a79bc9> ;
	<https://www.theworldavatar.com/kg/ontoderivation/isDerivedUsing> <https://www.theworldavatar.com/kg/agents/Service__HPLC_PostPro/Service> ;
	a <https://www.theworldavatar.com/kg/ontoderivation/DerivationAsyn> .

<https://www.theworldavatar.com/kg/lab_auto/derivation/DerivationAsyn_40c4a6f6-5229-4213-ac80-9614f9012bcf> <http://www.w3.org/2006/time#hasTime> <https://www.theworldavatar.com/kg/lab_auto/derivation/time_892ce18f-daec-45c2-a6d5-4c9ec94e8d87> ;
	<https://www.theworldavatar.com/kg/ontoderivation/isDerivedFrom> <https://www.theworldavatar.com/kg/lab_auto/derivation/ReactionVariation_b0dda4a0-0469-4120-abe6-a41c6ea601db> ;
	<https://www.theworldavatar.com/kg/ontoderivation/isDerivedUsing> <https://www.theworldavatar.com/kg/agents/Service__Vapourtec__CARES/Service> ;
	a <https://www.theworldavatar.com/kg/ontoderivation/DerivationAsyn> .

<https://www.theworldavatar.com/kg/lab_auto/derivation/DerivationAsyn_41a244fd-bbdb-4d12-9a4e-88d64f4dc42f> <http://www.w3.org/2006/time#hasTime> <https://www.theworldavatar.com/kg/lab_auto/derivation/time_a67a1e82-71ff-41cb-923b-eb81db5a23d3> ;
	<https://www.theworldavatar.com/kg/ontoderivation/isDerivedFrom> <https://www.theworldavatar.com/kg/lab_auto/lab1/HPLCReport_8193ca1f-e0d1-4a6a-a97a-266a589007a9> ;
	<https://www.theworldavatar.com/kg/ontoderivation/isDerivedUsing> <https://www.theworldavatar.com/kg/agents/Service__HPLC_PostPro/Service> ;
	a <https://www.theworldavatar.com/kg/ontoderivation/DerivationAsyn> .

<https://www.theworldavatar.com/kg/lab_auto/derivation/DerivationAsyn_42ea2ddb-8600-4893-b9c7-9b76ef562952> <http://www.w3.org/2006/time#hasTime> <https://www.theworldavatar.com/kg/lab_auto/derivation/time_5862bf26-c51b-4764-ba53-f47e1226732e> ;
	<https://www.theworldavatar.com/kg/ontoderivation/isDerivedFrom> <https://www.theworldavatar.com/kg/lab_auto/derivation/ReactionVariation_412135fc-a3ca-4336-a50b-42a7498d58f9> , <https://www.theworldavatar.com/kg/lab_auto/lab2/Laboratory_Dummy> ;
	<https://www.theworldavatar.com/kg/ontoderivation/isDerivedUsing> <https://www.theworldavatar.com/kg/agents/Service__VapourtecSchedule/Service> ;
	a <https://www.theworldavatar.com/kg/ontoderivation/DerivationAsyn> .

<https://www.theworldavatar.com/kg/lab_auto/derivation/DerivationAsyn_447d4ed8-80aa-4379-99f8-519dca9de28f> <http://www.w3.org/2006/time#hasTime> <https://www.theworldavatar.com/kg/lab_auto/derivation/time_1d40b90b-e118-4cb6-aa06-d868516e4d27> ;
	<https://www.theworldavatar.com/kg/ontoderivation/isDerivedFrom> <https://www.theworldavatar.com/kg/lab_auto/derivation/DesignOfExperiment_6921e95f-e984-42c7-b1ef-8d14bb5ff93f> , <https://www.theworldavatar.com/kg/lab_auto/lab1/Laboratory_Dummy> ;
	<https://www.theworldavatar.com/kg/ontoderivation/isDerivedUsing> <https://www.theworldavatar.com/kg/agents/Service__DoE/Service> ;
	a <https://www.theworldavatar.com/kg/ontoderivation/DerivationAsyn> .

<https://www.theworldavatar.com/kg/lab_auto/derivation/DerivationAsyn_4539e1f9-7a3c-422f-8268-46f7efbf4eb7> <http://www.w3.org/2006/time#hasTime> <https://www.theworldavatar.com/kg/lab_auto/derivation/time_da95a596-b156-406b-9b8b-785ae7221b25> ;
	<https://www.theworldavatar.com/kg/ontoderivation/isDerivedFrom> <https://www.theworldavatar.com/kg/lab_auto/derivation/DesignOfExperiment_bcbdb7ff-6eeb-49b7-8ef2-ba1f5aa55419> .

<https://www.theworldavatar.com/kg/_for_species/D_S_7095_V> a <http://www.ontology-of-units-of-measure.org/resource/om-2/Measure> .

<https://www.theworldavatar.com/kg/_for_species/D_S_931_V> <http://www.ontology-of-units-of-measure.org/resource/om-2/hasNumericalValue> 1.14E0 ;
	<http://www.ontology-of-units-of-measure.org/resource/om-2/hasUnit> <http://www.ontology-of-units-of-measure.org/resource/om-2/kilogramPerLitre> ;
	a <http://www.ontology-of-units-of-measure.org/resource/om-2/Measure> .

<https://www.theworldavatar.com/kg/_for_species/Density_Species_14798> <http://www.ontology-of-units-of-measure.org/resource/om-2/hasValue> <https://www.theworldavatar.com/kg/_for_species/D_S_14798_V> ;
	a <http://www.ontology-of-units-of-measure.org/resource/om-2/Density> .

<https://www.theworldavatar.com/kg/_for_species/Density_Species_180> <http://www.ontology-of-units-of-measure.org/resource/om-2/hasValue> <https://www.theworldavatar.com/kg/_for_species/D_S_180_V> ;
	a <http://www.ontology-of-units-of-measure.org/resource/om-2/Density> .

<https://www.theworldavatar.com/kg/_for_species/Density_Species_240> <http://www.ontology-of-units-of-measure.org/resource/om-2/hasValue> <https://www.theworldavatar.com/kg/_for_species/D_S_240_V> ;
	a <http://www.ontology-of-units-of-measure.org/resource/om-2/Density> .

<https://www.theworldavatar.com/kg/_for_species/Density_Species_6342> <http://www.ontology-of-units-of-measure.org/resource/om-2/hasValue> <https://www.theworldavatar.com/kg/_for_species/D_S_6342_V> ;
	a <http://www.ontology-of-units-of-measure.org/resource/om-2/Density> .

<https://www.theworldavatar.com/kg/_for_species/Density_Species_637759> <http://www.ontology-of-units-of-measure.org/resource/om-2/hasValue> <https://www.theworldavatar.com/kg/_for_species/D_S_637759_V> ;
	a <http://www.ontology-of-units-of-measure.org/resource/om-2/Density> .

<https://www.theworldavatar.com/kg/_for_species/Density_Species_640180> <http://www.ontology-of-units-of-measure.org/resource/om-2/hasValue> <https://www.theworldavatar.com/kg/_for_species/D_S_640180_V> ;
	a <http://www.ontology-of-units-of-measure.org/resource/om-2/Density> .

<https://www.theworldavatar.com/kg/_for_species/Density_Species_702> <http://www.ontology-of-units-of-measure.org/resource/om-2/hasValue> <https://www.theworldavatar.com/kg/_for_species/D_S_702_V> ;
	a <http://www.ontology-of-units-of-measure.org/resource/om-2/Density> .

<https://www.theworldavatar.com/kg/_for_species/Density_Species_7095> <http://www.ontology-of-units-of-measure.org/resource/om-2/hasValue> <https://www.theworldavatar.com/kg/_for_species/D_S_7095_V> ;
	a <http://www.ontology-of-units-of-measure.org/resource/om-2/Density> .

<https://www.theworldavatar.com/kg/_for_species/Density_Species_931> <http://www.ontology-of-units-of-measure.org/resource/om-2/hasValue> <https://www.theworldavatar.com/kg/_for_species/D_S_931_V> ;
	a <http://www.ontology-of-units-of-measure.org/resource/om-2/Density> .

<https://www.theworldavatar.com/kg/_for_species/E_S_S_14798_V> <http://www.ontology-of-units-of-measure.org/resource/om-2/hasNumericalValue> 2.0E1 ;
	<http://www.ontology-of-units-of-measure.org/resource/om-2/hasUnit> <http://www.ontology-of-units-of-measure.org/resource/om-2/one> ;
	a <http://www.ontology-of-units-of-measure.org/resource/om-2/Measure> .

<https://www.theworldavatar.com/kg/_for_species/E_S_S_180_V> <http://www.ontology-of-units-of-measure.org/resource/om-2/hasNumericalValue> 7.0E1 ;
	<http://www.ontology-of-units-of-measure.org/resource/om-2/hasUnit> <http://www.ontology-of-units-of-measure.org/resource/om-2/one> ;
	a <http://www.ontology-of-units-of-measure.org/resource/om-2/Measure> .

<https://www.theworldavatar.com/kg/_for_species/E_S_S_240_V> <http://www.ontology-of-units-of-measure.org/resource/om-2/hasNumericalValue> 2.0E1 ;
	<http://www.ontology-of-units-of-measure.org/resource/om-2/hasUnit> <http://www.ontology-of-units-of-measure.org/resource/om-2/one> ;
	a <http://www.ontology-of-units-of-measure.org/resource/om-2/Measure> .

<https://www.theworldavatar.com/kg/_for_species/E_S_S_6342_V> <http://www.ontology-of-units-of-measure.org/resource/om-2/hasNumericalValue> 6.0E1 ;
	<http://www.ontology-of-units-of-measure.org/resource/om-2/hasUnit> <http://www.ontology-of-units-of-measure.org/resource/om-2/one> ;
	a <http://www.ontology-of-units-of-measure.org/resource/om-2/Measure> .

<https://www.theworldavatar.com/kg/_for_species/E_S_S_637759_V> <http://www.ontology-of-units-of-measure.org/resource/om-2/hasNumericalValue> 5.0E1 ;
	<http://www.ontology-of-units-of-measure.org/resource/om-2/hasUnit> <http://www.ontology-of-units-of-measure.org/resource/om-2/one> ;
	a <http://www.ontology-of-units-of-measure.org/resource/om-2/Measure> .

<https://www.theworldavatar.com/kg/_for_species/E_S_S_640180_V> <http://www.ontology-of-units-of-measure.org/resource/om-2/hasNumericalValue> 1.0E1 ;
	<http://www.ontology-of-units-of-measure.org/resource/om-2/hasUnit> <http://www.ontology-of-units-of-measure.org/resource/om-2/one> ;
	a <http://www.ontology-of-units-of-measure.org/resource/om-2/Measure> .

<https://www.theworldavatar.com/kg/_for_species/E_S_S_702_V> <http://www.ontology-of-units-of-measure.org/resource/om-2/hasNumericalValue> 3.0E1 ;
	<http://www.ontology-of-units-of-measure.org/resource/om-2/hasUnit> <http://www.ontology-of-units-of-measure.org/resource/om-2/one> ;
	a <http://www.ontology-of-units-of-measure.org/resource/om-2/Measure> .

<https://www.theworldavatar.com/kg/_for_species/E_S_S_7095_V> <http://www.ontology-of-units-of-measure.org/resource/om-2/hasNumericalValue> 5.0E1 ;
	<http://www.ontology-of-units-of-measure.org/resource/om-2/hasUnit> <http://www.ontology-of-units-of-measure.org/resource/om-2/one> ;
	a <http://www.ontology-of-units-of-measure.org/resource/om-2/Measure> .

<https://www.theworldavatar.com/kg/_for_species/E_S_S_931_V> <http://www.ontology-of-units-of-measure.org/resource/om-2/hasNumericalValue> 4.0E1 ;
	<http://www.ontology-of-units-of-measure.org/resource/om-2/hasUnit> <http://www.ontology-of-units-of-measure.org/resource/om-2/one> ;
	a <http://www.ontology-of-units-of-measure.org/resource/om-2/Measure> .

<https://www.theworldavatar.com/kg/_for_species/EcoScore_Species_14798> <http://www.ontology-of-units-of-measure.org/resource/om-2/hasValue> <https://www.theworldavatar.com/kg/_for_species/E_S_S_14798_V> ;
	a <http://www.ontology-of-units-of-measure.org/resource/om-2/QuantityOfDimensionOne> .

<https://www.theworldavatar.com/kg/_for_species/EcoScore_Species_180> <http://www.ontology-of-units-of-measure.org/resource/om-2/hasValue> <https://www.theworldavatar.com/kg/_for_species/E_S_S_180_V> ;
	a <http://www.ontology-of-units-of-measure.org/resource/om-2/QuantityOfDimensionOne> .

<https://www.theworldavatar.com/kg/_for_species/EcoScore_Species_240> <http://www.ontology-of-units-of-measure.org/resource/om-2/hasValue> <https://www.theworldavatar.com/kg/_for_species/E_S_S_240_V> ;
	a <http://www.ontology-of-units-of-measure.org/resource/om-2/QuantityOfDimensionOne> .

<https://www.theworldavatar.com/kg/_for_species/EcoScore_Species_6342> <http://www.ontology-of-units-of-measure.org/resource/om-2/hasValue> <https://www.theworldavatar.com/kg/_for_species/E_S_S_6342_V> ;
	a <http://www.ontology-of-units-of-measure.org/resource/om-2/QuantityOfDimensionOne> .

<https://www.theworldavatar.com/kg/_for_species/EcoScore_Species_637759> <http://www.ontology-of-units-of-measure.org/resource/om-2/hasValue> <https://www.theworldavatar.com/kg/_for_species/E_S_S_637759_V> ;
	a <http://www.ontology-of-units-of-measure.org/resource/om-2/QuantityOfDimensionOne> .

<https://www.theworldavatar.com/kg/_for_species/EcoScore_Species_640180> <http://www.ontology-of-units-of-measure.org/resource/om-2/hasValue> <https://www.theworldavatar.com/kg/_for_species/E_S_S_640180_V> ;
	a <http://www.ontology-of-units-of-measure.org/resource/om-2/QuantityOfDimensionOne> .

<https://www.theworldavatar.com/kg/_for_species/EcoScore_Species_702> <http://www.ontology-of-units-of-measure.org/resource/om-2/hasValue> <https://www.theworldavatar.com/kg/_for_species/E_S_S_702_V> ;
	a <http://www.ontology-of-units-of-measure.org/resource/om-2/QuantityOfDimensionOne> .

<https://www.theworldavatar.com/kg/_for_species/EcoScore_Species_7095> <http://www.ontology-of-units-of-measure.org/resource/om-2/hasValue> <https://www.theworldavatar.com/kg/_for_species/E_S_S_7095_V> ;
	a <http://www.ontology-of-units-of-measure.org/resource/om-2/QuantityOfDimensionOne> .

<https://www.theworldavatar.com/kg/_for_species/EcoScore_Species_931> <http://www.ontology-of-units-of-measure.org/resource/om-2/hasValue> <https://www.theworldavatar.com/kg/_for_species/E_S_S_931_V> ;
	a <http://www.ontology-of-units-of-measure.org/resource/om-2/QuantityOfDimensionOne> .

<https://www.theworldavatar.com/kg/_for_species/M_C_S_14798_V> <http://www.ontology-of-units-of-measure.org/resource/om-2/hasNumericalValue> 1.6997E2 ;
	<http://www.ontology-of-units-of-measure.org/resource/om-2/hasUnit> <http://www.ontology-of-units-of-measure.org/resource/om-2/poundSterlingPerLitre> ;
	a <http://www.ontology-of-units-of-measure.org/resource/om-2/Measure> .

<https://www.theworldavatar.com/kg/_for_species/M_C_S_180_V> <http://www.ontology-of-units-of-measure.org/resource/om-2/hasNumericalValue> 2.845E1 ;
	<http://www.ontology-of-units-of-measure.org/resource/om-2/hasUnit> <http://www.ontology-of-units-of-measure.org/resource/om-2/poundSterlingPerLitre> ;
	a <http://www.ontology-of-units-of-measure.org/resource/om-2/Measure> .

<https://www.theworldavatar.com/kg/_for_species/M_C_S_240_V> <http://www.ontology-of-units-of-measure.org/resource/om-2/hasNumericalValue> 3.344E1 ;
	<http://www.ontology-of-units-of-measure.org/resource/om-2/hasUnit> <http://www.ontology-of-units-of-measure.org/resource/om-2/poundSterlingPerLitre> ;
	a <http://www.ontology-of-units-of-measure.org/resource/om-2/Measure> .

<https://www.theworldavatar.com/kg/_for_species/M_C_S_6342_V> <http://www.ontology-of-units-of-measure.org/resource/om-2/hasNumericalValue> 1.27E2 ;
	<http://www.ontology-of-units-of-measure.org/resource/om-2/hasUnit> <http://www.ontology-of-units-of-measure.org/resource/om-2/poundSterlingPerLitre> ;
	a <http://www.ontology-of-units-of-measure.org/resource/om-2/Measure> .

<https://www.theworldavatar.com/kg/_for_species/M_C_S_637759_V> <http://www.ontology-of-units-of-measure.org/resource/om-2/hasNumericalValue> 7.36E1 ;
	<http://www.ontology-of-units-of-measure.org/resource/om-2/hasUnit> <http://www.ontology-of-units-of-measure.org/resource/om-2/poundSterlingPerLitre> ;
	a <http://www.ontology-of-units-of-measure.org/resource/om-2/Measure> .

<https://www.theworldavatar.com/kg/_for_species/M_C_S_640180_V> <http://www.ontology-of-units-of-measure.org/resource/om-2/hasNumericalValue> 3.08E3 ;
	<http://www.ontology-of-units-of-measure.org/resource/om-2/hasUnit> <http://www.ontology-of-units-of-measure.org/resource/om-2/poundSterlingPerLitre> ;
	a <http://www.ontology-of-units-of-measure.org/resource/om-2/Measure> .

<https://www.theworldavatar.com/kg/_for_species/M_C_S_702_V> <http://www.ontology-of-units-of-measure.org/resource/om-2/hasNumericalValue> 1.31E2 ;
	<http://www.ontology-of-units-of-measure.org/resource/om-2/hasUnit> <http://www.ontology-of-units-of-measure.org/resource/om-2/poundSterlingPerLitre> ;
	a <http://www.ontology-of-units-of-measure.org/resource/om-2/Measure> .

<https://www.theworldavatar.com/kg/_for_species/M_C_S_7095_V> <http://www.ontology-of-units-of-measure.org/resource/om-2/hasNumericalValue> 5.205E1 ;
	<http://www.ontology-of-units-of-measure.org/resource/om-2/hasUnit> <http://www.ontology-of-units-of-measure.org/resource/om-2/poundSterlingPerLitre> ;
	a <http://www.ontology-of-units-of-measure.org/resource/om-2/Measure> .

<https://www.theworldavatar.com/kg/_for_species/M_C_S_931_V> <http://www.ontology-of-units-of-measure.org/resource/om-2/hasNumericalValue> 4.3092E4 ;
	<http://www.ontology-of-units-of-measure.org/resource/om-2/hasUnit> <http://www.ontology-of-units-of-measure.org/resource/om-2/poundSterlingPerLitre> ;
	a <http://www.ontology-of-units-of-measure.org/resource/om-2/Measure> .

<https://www.theworldavatar.com/kg/_for_species/MaterialCost_Species_14798> <http://www.ontology-of-units-of-measure.org/resource/om-2/hasValue> <https://www.theworldavatar.com/kg/_for_species/M_C_S_14798_V> ;
	a <http://www.ontology-of-units-of-measure.org/resource/om-2/SpecificAmountOfMoney> .

<https://www.theworldavatar.com/kg/_for_species/MaterialCost_Species_180> <http://www.ontology-of-units-of-measure.org/resource/om-2/hasValue> <https://www.theworldavatar.com/kg/_for_species/M_C_S_180_V> ;
	a <http://www.ontology-of-units-of-measure.org/resource/om-2/SpecificAmountOfMoney> .

<https://www.theworldavatar.com/kg/_for_species/MaterialCost_Species_240> <http://www.ontology-of-units-of-measure.org/resource/om-2/hasValue> <https://www.theworldavatar.com/kg/_for_species/M_C_S_240_V> ;
	a <http://www.ontology-of-units-of-measure.org/resource/om-2/SpecificAmountOfMoney> .

<http://www.theworldavatar.com/kg/ontospecies/MolecularWeight_1_Species_0401f93b-b62d-488e-ba1f-7d5c37e365cb> <http://www.theworldavatar.com/ontology/ontospecies/OntoSpecies.owl#units> <http://www.theworldavatar.com/kg/ontospecies/Unit_a501ff0e-7cbc-4e3c-ba2e-211da22cac2b> ;
	<http://www.theworldavatar.com/ontology/ontospecies/OntoSpecies.owl#value> 41.05 ;
	a <http://www.theworldavatar.com/ontology/ontospecies/OntoSpecies.owl#MolecularWeight> .

<http://www.theworldavatar.com/kg/ontospecies/MolecularWeight_1_Species_353d4667-e25d-476a-bd74-5c34723c8ea3> <http://www.theworldavatar.com/ontology/ontospecies/OntoSpecies.owl#units> <http://www.theworldavatar.com/kg/ontospecies/Unit_a501ff0e-7cbc-4e3c-ba2e-211da22cac2b> ;
	<http://www.theworldavatar.com/ontology/ontospecies/OntoSpecies.owl#value> 58.08 ;
	a <http://www.theworldavatar.com/ontology/ontospecies/OntoSpecies.owl#MolecularWeight> .

<http://www.theworldavatar.com/kg/ontospecies/MolecularWeight_1_Species_471ce681-98f3-4245-be7d-3f38dfb6dd22> <http://www.theworldavatar.com/ontology/ontospecies/OntoSpecies.owl#units> <http://www.theworldavatar.com/kg/ontospecies/Unit_a501ff0e-7cbc-4e3c-ba2e-211da22cac2b> ;
	<http://www.theworldavatar.com/ontology/ontospecies/OntoSpecies.owl#value> 154.212 ;
	a <http://www.theworldavatar.com/ontology/ontospecies/OntoSpecies.owl#MolecularWeight> .

<http://www.theworldavatar.com/kg/ontospecies/MolecularWeight_1_Species_4fa4fdea-ed3d-4b0a-aee5-1f4e97dd2340> <http://www.theworldavatar.com/ontology/ontospecies/OntoSpecies.owl#units> <http://www.theworldavatar.com/kg/ontospecies/Unit_a501ff0e-7cbc-4e3c-ba2e-211da22cac2b> ;
	<http://www.theworldavatar.com/ontology/ontospecies/OntoSpecies.owl#value> 128.17 ;
	a <http://www.theworldavatar.com/ontology/ontospecies/OntoSpecies.owl#MolecularWeight> .

<http://www.theworldavatar.com/kg/ontospecies/MolecularWeight_1_Species_54d8b46b-17bc-4bbd-a3cc-3b3a16d6ae4b> <http://www.theworldavatar.com/ontology/ontospecies/OntoSpecies.owl#units> <http://www.theworldavatar.com/kg/ontospecies/Unit_a501ff0e-7cbc-4e3c-ba2e-211da22cac2b> ;
	<http://www.theworldavatar.com/ontology/ontospecies/OntoSpecies.owl#value> 106.12 ;
	a <http://www.theworldavatar.com/ontology/ontospecies/OntoSpecies.owl#MolecularWeight> .

<http://www.theworldavatar.com/kg/ontospecies/MolecularWeight_1_Species_63fefc5a-d49d-4841-a946-2cdb5f356983> <http://www.theworldavatar.com/ontology/ontospecies/OntoSpecies.owl#units> <http://www.theworldavatar.com/kg/ontospecies/Unit_a501ff0e-7cbc-4e3c-ba2e-211da22cac2b> ;
	<http://www.theworldavatar.com/ontology/ontospecies/OntoSpecies.owl#value> 46.07 ;
	a <http://www.theworldavatar.com/ontology/ontospecies/OntoSpecies.owl#MolecularWeight> .

<http://www.theworldavatar.com/kg/ontospecies/MolecularWeight_1_Species_eab77458-560d-4ce9-9b5e-96650fc3e202> <http://www.theworldavatar.com/ontology/ontospecies/OntoSpecies.owl#units> <http://www.theworldavatar.com/kg/ontospecies/Unit_a501ff0e-7cbc-4e3c-ba2e-211da22cac2b> ;
	<http://www.theworldavatar.com/ontology/ontospecies/OntoSpecies.owl#value> 39.997 ;
	a <http://www.theworldavatar.com/ontology/ontospecies/OntoSpecies.owl#MolecularWeight> .

<http://www.theworldavatar.com/kg/ontospecies/Species_0401f93b-b62d-488e-ba1f-7d5c37e365cb> <http://www.theworldavatar.com/ontology/ontospecies/OntoSpecies.owl#hasMolecularWeight> <http://www.theworldavatar.com/kg/ontospecies/MolecularWeight_1_Species_0401f93b-b62d-488e-ba1f-7d5c37e365cb> ;
	<https://www.theworldavatar.com/kg/_for_species/hasDensity> <https://www.theworldavatar.com/kg/_for_species/Density_Species_6342> ;
	<https://www.theworldavatar.com/kg/_for_species/hasEcoScore> <https://www.theworldavatar.com/kg/_for_species/EcoScore_Species_6342> ;
	<https://www.theworldavatar.com/kg/_for_species/hasMaterialCost> <https://www.theworldavatar.com/kg/_for_species/MaterialCost_Species_6342> ;
	<http://www.w3.org/2000/01/rdf-schema#label> "CH3CN" ;
	<http://www.w3.org/2004/02/skos/core#altLabel> "acetonitrile" .

<http://www.theworldavatar.com/kg/ontospecies/Species_353d4667-e25d-476a-bd74-5c34723c8ea3> <http://www.theworldavatar.com/ontology/ontospecies/OntoSpecies.owl#hasMolecularWeight> <http://www.theworldavatar.com/kg/ontospecies/MolecularWeight_1_Species_353d4667-e25d-476a-bd74-5c34723c8ea3> ;
	<https://www.theworldavatar.com/kg/_for_species/hasDensity> <https://www.theworldavatar.com/kg/_for_species/Density_Species_180> ;
	<https://www.theworldavatar.com/kg/_for_species/hasEcoScore> <https://www.theworldavatar.com/kg/_for_species/EcoScore_Species_180> ;
	<https://www.theworldavatar.com/kg/_for_species/hasMaterialCost> <https://www.theworldavatar.com/kg/_for_species/MaterialCost_Species_180> ;
	<http://www.w3.org/2000/01/rdf-schema#label> "C3H6O" ;
	<http://www.w3.org/2004/02/skos/core#altLabel> "acetone" .

<http://www.theworldavatar.com/kg/ontospecies/Species_471ce681-98f3-4245-be7d-3f38dfb6dd22> <http://www.theworldavatar.com/ontology/ontospecies/OntoSpecies.owl#hasMolecularWeight> <http://www.theworldavatar.com/kg/ontospecies/MolecularWeight_1_Species_471ce681-98f3-4245-be7d-3f38dfb6dd22> ;
	<https://www.theworldavatar.com/kg/_for_species/hasDensity> <https://www.theworldavatar.com/kg/_for_species/Density_Species_7095> ;
	<https://www.theworldavatar.com/kg/_for_species/hasEcoScore> <https://www.theworldavatar.com/kg/_for_species/EcoScore_Species_7095> ;
	<https://www.theworldavatar.com/kg/_for_species/hasMaterialCost> <https://www.theworldavatar.com/kg/_for_species/MaterialCost_Species_7095> ;
	<http://www.w3.org/2000/01/rdf-schema#label> "C12H10" ;
	<http://www.w3.org/2004/02/skos/core#altLabel> "biphenyl" .

<http://www.theworldavatar.com/kg/ontospecies/Species_4fa4fdea-ed3d-4b0a-aee5-1f4e97dd2340> <http://www.theworldavatar.com/ontology/ontospecies/OntoSpecies.owl#hasMolecularWeight> <http://www.theworldavatar.com/kg/ontospecies/MolecularWeight_1_Species_4fa4fdea-ed3d-4b0a-aee5-1f4e97dd2340> ;
	<https://www.theworldavatar.com/kg/_for_species/hasDensity> <https://www.theworldavatar.com/kg/_for_species/Density_Species_931> ;
	<https://www.theworldavatar.com/kg/_for_species/hasEcoScore> <https://www.theworldavatar.com/kg/_for_species/EcoScore_Species_931> ;
	<https://www.theworldavatar.com/kg/_for_species/hasMaterialCost> <https://www.theworldavatar.com/kg/_for_species/MaterialCost_Species_931> ;
	<http://www.w3.org/2000/01/rdf-schema#label> "C10H8" ;
	<http://www.w3.org/2004/02/skos/core#altLabel> "naphthalene" .

<http://www.theworldavatar.com/kg/ontospecies/Species_54d8b46b-17bc-4bbd-a3cc-3b3a16d6ae4b> <http://www.theworldavatar.com/ontology/ontospecies/OntoSpecies.owl#hasMolecularWeight> <http://www.theworldavatar.com/kg/ontospecies/MolecularWeight_1_Species_54d8b46b-17bc-4bbd-a3cc-3b3a16d6ae4b> ;
	<https://www.theworldavatar.com/kg/_for_species/hasDensity> <https://www.theworldavatar.com/kg/_for_species/Density_Species_240> ;
	<https://www.theworldavatar.com/kg/_for_species/hasEcoScore> <https://www.theworldavatar.com/kg/_for_species/EcoScore_Species_240> ;
	<https://www.theworldavatar.com/kg/_for_species/hasMaterialCost> <https://www.theworldavatar.com/kg/_for_species/MaterialCost_Species_240> ;
	<http://www.w3.org/2000/01/rdf-schema#label> "C7H6O" ;
	<http://www.w3.org/2004/02/skos/core#altLabel> "benzaldehyde" .

<http://www.theworldavatar.com/kg/ontospecies/Species_63fefc5a-d49d-4841-a946-2cdb5f356983> <http://www.theworldavatar.com/ontology/ontospecies/OntoSpecies.owl#hasMolecularWeight> <http://www.theworldavatar.com/kg/ontospecies/MolecularWeight_1_Species_63fefc5a-d49d-4841-a946-2cdb5f356983> ;
	<https://www.theworldavatar.com/kg/_for_species/hasDensity> <https://www.theworldavatar.com/kg/_for_species/Density_Species_702> ;
	<https://www.theworldavatar.com/kg/_for_species/hasEcoScore> <https://www.theworldavatar.com/kg/_for_species/EcoScore_Species_702> ;
	<https://www.theworldavatar.com/kg/_for_species/hasMaterialCost> <https://www.theworldavatar.com/kg/_for_species/MaterialCost_Species_702> ;
	<http://www.w3.org/2000/01/rdf-schema#label> "C2H6O" ;
	<http://www.w3.org/2004/02/skos/core#altLabel> "ethanol" .

<http://www.theworldavatar.com/kg/ontospecies/Species_8765d201-0da9-4112-b653-3455002f535b> <http://www.theworldavatar.com/ontology/ontospecies/OntoSpecies.owl#hasMolecularWeight> <http://www.theworldavatar.com/kg/ontospecies/MolecularWeight_1_Species_8765d201-0da9-4112-b653-3455002f535b> ;
	<https://www.theworldavatar.com/kg/_for_species/hasDensity> <https://www.theworldavatar.com/kg/_for_species/Density_Species_640180> ;
	<https://www.theworldavatar.com/kg/_for_species/hasEcoScore> <https://www.theworldavatar.com/kg/_for_species/EcoScore_Species_640180> ;
	<https://www.theworldavatar.com/kg/_for_species/hasMaterialCost> <https://www.theworldavatar.com/kg/_for_species/MaterialCost_Species_640180> ;
	<http://www.w3.org/2000/01/rdf-schema#label> "C17H14O" ;
	<http://www.w3.org/2004/02/skos/core#altLabel> "dibenzylideneacetone" .

<http://www.theworldavatar.com/kg/ontospecies/Species_eab77458-560d-4ce9-9b5e-96650fc3e202> <http://www.theworldavatar.com/ontology/ontospecies/OntoSpecies.owl#hasMolecularWeight> <http://www.theworldavatar.com/kg/ontospecies/MolecularWeight_1_Species_eab77458-560d-4ce9-9b5e-96650fc3e202> ;
	<https://www.theworldavatar.com/kg/_for_species/hasDensity> <https://www.theworldavatar.com/kg/_for_species/Density_Species_14798> ;
	<https://www.theworldavatar.com/kg/_for_species/hasEcoScore> <https://www.theworldavatar.com/kg/_for_species/EcoScore_Species_14798> ;
	<https://www.theworldavatar.com/kg/_for_species/hasMaterialCost> <https://www.theworldavatar.com/kg/_for_species/MaterialCost_Species_14798> ;
	<http://www.w3.org/2000/01/rdf-schema#label> "HNaO" ;
	<http://www.w3.org/2004/02/skos/core#altLabel> "NaOH" .

<http://www.theworldavatar.com/kg/ontospecies/Species_f999de28-55dc-477e-8afc-e8802064e0d2> <http://www.theworldavatar.com/ontology/ontospecies/OntoSpecies.owl#hasMolecularWeight> <http://www.theworldavatar.com/kg/ontospecies/MolecularWeight_1_Species_f999de28-55dc-477e-8afc-e8802064e0d2> ;
	<https://www.theworldavatar.com/kg/_for_species/hasDensity> <https://www.theworldavatar.com/kg/_for_species/Density_Species_637759> ;
	<https://www.theworldavatar.com/kg/_for_species/hasEcoScore> <https://www.theworldavatar.com/kg/_for_species/EcoScore_Species_637759> ;
	<https://www.theworldavatar.com/kg/_for_species/hasMaterialCost> <https://www.theworldavatar.com/kg/_for_species/MaterialCost_Species_637759> ;
	<http://www.w3.org/2000/01/rdf-schema#label> "C10H10O" ;
	<http://www.w3.org/2004/02/skos/core#altLabel> "benzalacetone" .

<http://www.theworldavatar.com/kg/ontospecies/Unit_a501ff0e-7cbc-4e3c-ba2e-211da22cac2b> a <http://www.ontology-of-units-of-measure.org/resource/om-2/Unit> ;
	<http://www.w3.org/2000/01/rdf-schema#label> "g / mol" .

<https://www.theworldavatar.com/kg/_for_species/D_S_14798_V> <http://www.ontology-of-units-of-measure.org/resource/om-2/hasNumericalValue> 2.13E0 ;
	<http://www.ontology-of-units-of-measure.org/resource/om-2/hasUnit> <http://www.ontology-of-units-of-measure.org/resource/om-2/kilogramPerLitre> ;
	a <http://www.ontology-of-units-of-measure.org/resource/om-2/Measure> .

<https://www.theworldavatar.com/kg/_for_species/D_S_180_V> <http://www.ontology-of-units-of-measure.org/resource/om-2/hasNumericalValue> 7.84E-1 ;
	<http://www.ontology-of-units-of-measure.org/resource/om-2/hasUnit> <http://www.ontology-of-units-of-measure.org/resource/om-2/kilogramPerLitre> ;
	a <http://www.ontology-of-units-of-measure.org/resource/om-2/Measure> .

<https://www.theworldavatar.com/kg/_for_species/D_S_240_V> <http://www.ontology-of-units-of-measure.org/resource/om-2/hasNumericalValue> 1.04E0 ;
	<http://www.ontology-of-units-of-measure.org/resource/om-2/hasUnit> <http://www.ontology-of-units-of-measure.org/resource/om-2/kilogramPerLitre> ;
	a <http://www.ontology-of-units-of-measure.org/resource/om-2/Measure> .

<https://www.theworldavatar.com/kg/_for_species/D_S_6342_V> <http://www.ontology-of-units-of-measure.org/resource/om-2/hasNumericalValue> 7.86E-1 ;
	<http://www.ontology-of-units-of-measure.org/resource/om-2/hasUnit> <http://www.ontology-of-units-of-measure.org/resource/om-2/kilogramPerLitre> ;
	a <http://www.ontology-of-units-of-measure.org/resource/om-2/Measure> .

<https://www.theworldavatar.com/kg/_for_species/D_S_637759_V> <http://www.ontology-of-units-of-measure.org/resource/om-2/hasNumericalValue> 1.0E0 ;
	<http://www.ontology-of-units-of-measure.org/resource/om-2/hasUnit> <http://www.ontology-of-units-of-measure.org/resource/om-2/kilogramPerLitre> ;
	a <http://www.ontology-of-units-of-measure.org/resource/om-2/Measure> .

<https://www.theworldavatar.com/kg/_for_species/D_S_640180_V> <http://www.ontology-of-units-of-measure.org/resource/om-2/hasNumericalValue> 1.1E0 ;
	<http://www.ontology-of-units-of-measure.org/resource/om-2/hasUnit> <http://www.ontology-of-units-of-measure.org/resource/om-2/kilogramPerLitre> ;
	a <http://www.ontology-of-units-of-measure.org/resource/om-2/Measure> .

<https://www.theworldavatar.com/kg/_for_species/D_S_702_V> <http://www.ontology-of-units-of-measure.org/resource/om-2/hasNumericalValue> 7.89E-1 ;
	<http://www.ontology-of-units-of-measure.org/resource/om-2/hasUnit> <http://www.ontology-of-units-of-measure.org/resource/om-2/kilogramPerLitre> ;
	a <http://www.ontology-of-units-of-measure.org/resource/om-2/Measure> .

<https://www.theworldavatar.com/kg/_for_species/D_S_7095_V> <http://www.ontology-of-units-of-measure.org/resource/om-2/hasNumericalValue> 1.041E0 ;
	<http://www.ontology-of-units-of-measure.org/resource/om-2/hasUnit> <http://www.ontology-of-units-of-measure.org/resource/om-2/kilogramPerLitre> .

<https://www.theworldavatar.com/kg/lab_auto/derivation/DerivationAsyn_7b53c06c-16f2-4648-9065-8235e5d6d033> <https://www.theworldavatar.com/kg/ontoderivation/isDerivedFrom> <https://www.theworldavatar.com/kg/lab_auto/derivation/DesignOfExperiment_62335d4b-ea7e-43c6-a87c-92ab4c768166> ;
	<https://www.theworldavatar.com/kg/ontoderivation/isDerivedUsing> <https://www.theworldavatar.com/kg/agents/Service__DoE/Service> ;
	a <https://www.theworldavatar.com/kg/ontoderivation/DerivationAsyn> .

<https://www.theworldavatar.com/kg/lab_auto/derivation/DerivationAsyn_7b8b7a50-445e-4778-8a4c-047d1ace8447> <http://www.w3.org/2006/time#hasTime> <https://www.theworldavatar.com/kg/lab_auto/derivation/time_97c38ec6-355c-4820-afe9-c2d75678ac2a> ;
	<https://www.theworldavatar.com/kg/ontoderivation/isDerivedFrom> <https://www.theworldavatar.com/kg/lab_auto/lab2/HPLCReport_5a0498e1-0d26-4cb2-b4c9-07389b257787> ;
	<https://www.theworldavatar.com/kg/ontoderivation/isDerivedUsing> <https://www.theworldavatar.com/kg/agents/Service__HPLC_PostPro/Service> ;
	a <https://www.theworldavatar.com/kg/ontoderivation/DerivationAsyn> .

<https://www.theworldavatar.com/kg/lab_auto/derivation/DerivationAsyn_7bbde579-1e0a-41b8-8e1c-6cae914bfd17> <http://www.w3.org/2006/time#hasTime> <https://www.theworldavatar.com/kg/lab_auto/derivation/time_915c00c0-605b-4f62-9735-78f89fa10263> ;
	<https://www.theworldavatar.com/kg/ontoderivation/isDerivedFrom> <https://www.theworldavatar.com/kg/lab_auto/derivation/ReactionVariation_2cf1175d-d7b9-4d5a-9315-8934fcf49b68> , <https://www.theworldavatar.com/kg/lab_auto/lab2/Laboratory_Dummy> ;
	<https://www.theworldavatar.com/kg/ontoderivation/isDerivedUsing> <https://www.theworldavatar.com/kg/agents/Service__VapourtecSchedule/Service> ;
	a <https://www.theworldavatar.com/kg/ontoderivation/DerivationAsyn> .

<https://www.theworldavatar.com/kg/lab_auto/derivation/DerivationAsyn_7c2e1ca0-dedc-4567-811f-a44f74593923> <http://www.w3.org/2006/time#hasTime> <https://www.theworldavatar.com/kg/lab_auto/derivation/time_42df38ae-223e-4b84-8a54-bc8b5c805917> ;
	<https://www.theworldavatar.com/kg/ontoderivation/isDerivedFrom> <https://www.theworldavatar.com/kg/lab_auto/derivation/ReactionVariation_0c805777-0eac-4f77-b29b-a01022686b30> , <https://www.theworldavatar.com/kg/lab_auto/lab1/ChemicalAmount_91a780f6-048a-4a06-8213-f650058a548c> ;
	<https://www.theworldavatar.com/kg/ontoderivation/isDerivedUsing> <https://www.theworldavatar.com/kg/agents/Service__HPLC__CAM/Service> ;
	a <https://www.theworldavatar.com/kg/ontoderivation/DerivationAsyn> .

<https://www.theworldavatar.com/kg/lab_auto/derivation/DerivationAsyn_7c8cb508-2c93-482c-81f7-e1d7c29fe09e> <http://www.w3.org/2006/time#hasTime> <https://www.theworldavatar.com/kg/lab_auto/derivation/time_500df4cc-b01d-4b13-98ee-efd75829a885> ;
	<https://www.theworldavatar.com/kg/ontoderivation/isDerivedFrom> <https://www.theworldavatar.com/kg/lab_auto/lab1/HPLCReport_f19be851-5e0a-4499-b9ed-23a630ee96ce> ;
	<https://www.theworldavatar.com/kg/ontoderivation/isDerivedUsing> <https://www.theworldavatar.com/kg/agents/Service__HPLC_PostPro/Service> ;
	a <https://www.theworldavatar.com/kg/ontoderivation/DerivationAsyn> .

<https://www.theworldavatar.com/kg/lab_auto/derivation/DerivationAsyn_7cab8679-caf8-4530-958f-fbafc81d7929> <http://www.w3.org/2006/time#hasTime> <https://www.theworldavatar.com/kg/lab_auto/derivation/time_848df4af-8373-4d06-8edc-faecc919ccc3> ;
	<https://www.theworldavatar.com/kg/ontoderivation/isDerivedFrom> <https://www.theworldavatar.com/kg/lab_auto/derivation/ReactionVariation_8c0d6a77-c601-45eb-840a-4a1065729ac5> , <https://www.theworldavatar.com/kg/lab_auto/lab1/ChemicalAmount_04c63859-7f9b-454c-8d20-9c4bb8338504> ;
	<https://www.theworldavatar.com/kg/ontoderivation/isDerivedUsing> <https://www.theworldavatar.com/kg/agents/Service__HPLC__CAM/Service> ;
	a <https://www.theworldavatar.com/kg/ontoderivation/DerivationAsyn> .

<https://www.theworldavatar.com/kg/lab_auto/derivation/DerivationAsyn_7db7bf9f-23dc-4922-8983-26c8a9644019> <http://www.w3.org/2006/time#hasTime> <https://www.theworldavatar.com/kg/lab_auto/derivation/time_c1fc51dd-3cc6-441a-8472-606a41ec355e> ;
	<https://www.theworldavatar.com/kg/ontoderivation/isDerivedFrom> <https://www.theworldavatar.com/kg/lab_auto/derivation/DesignOfExperiment_84076d70-bb55-4857-802c-b0adca9f728a> , <https://www.theworldavatar.com/kg/lab_auto/lab2/Laboratory_Dummy> ;
	<https://www.theworldavatar.com/kg/ontoderivation/isDerivedUsing> <https://www.theworldavatar.com/kg/agents/Service__DoE/Service> ;
	a <https://www.theworldavatar.com/kg/ontoderivation/DerivationAsyn> .

<https://www.theworldavatar.com/kg/lab_auto/derivation/DerivationAsyn_7f1a09e2-5949-44bd-8294-79a6a222da78> <http://www.w3.org/2006/time#hasTime> <https://www.theworldavatar.com/kg/lab_auto/derivation/time_6e2e2eae-e85f-4373-aba6-47d75cd2b076> ;
	<https://www.theworldavatar.com/kg/ontoderivation/isDerivedFrom> <https://www.theworldavatar.com/kg/lab_auto/derivation/ReactionVariation_a85a4029-3692-4461-8f92-9891d7c171e0> , <https://www.theworldavatar.com/kg/lab_auto/lab1/Laboratory_Dummy> ;
	<https://www.theworldavatar.com/kg/ontoderivation/isDerivedUsing> <https://www.theworldavatar.com/kg/agents/Service__VapourtecSchedule/Service> ;
	a <https://www.theworldavatar.com/kg/ontoderivation/DerivationAsyn> .

<https://www.theworldavatar.com/kg/lab_auto/derivation/DerivationAsyn_8118a5a1-a3e4-41ad-93a2-0a24f6ae96ec> <http://www.w3.org/2006/time#hasTime> <https://www.theworldavatar.com/kg/lab_auto/derivation/time_2e859085-45a5-4aa5-847c-30607c2aea6c> ;
	<https://www.theworldavatar.com/kg/ontoderivation/isDerivedFrom> <https://www.theworldavatar.com/kg/lab_auto/derivation/ReactionVariation_4059a808-1401-4514-ab3e-048b2295e227> , <https://www.theworldavatar.com/kg/lab_auto/lab1/Laboratory_Dummy> ;
	<https://www.theworldavatar.com/kg/ontoderivation/isDerivedUsing> <https://www.theworldavatar.com/kg/agents/Service__VapourtecSchedule/Service> ;
	a <https://www.theworldavatar.com/kg/ontoderivation/DerivationAsyn> .

<https://www.theworldavatar.com/kg/lab_auto/derivation/DerivationAsyn_812feae9-60c2-4d1e-85ef-813da582bd08> <http://www.w3.org/2006/time#hasTime> <https://www.theworldavatar.com/kg/lab_auto/derivation/time_69764151-a187-495c-950f-e9edd69a7ffe> ;
	<https://www.theworldavatar.com/kg/ontoderivation/isDerivedFrom> <https://www.theworldavatar.com/kg/lab_auto/derivation/ReactionVariation_e766d2c7-e15a-4fc3-8bf9-0f04ac3bad04> , <https://www.theworldavatar.com/kg/lab_auto/lab1/ChemicalAmount_7aa38468-3e10-4c26-93b8-cbc6c4f9f7df> ;
	<https://www.theworldavatar.com/kg/ontoderivation/isDerivedUsing> <https://www.theworldavatar.com/kg/agents/Service__HPLC__CAM/Service> ;
	a <https://www.theworldavatar.com/kg/ontoderivation/DerivationAsyn> .

<https://www.theworldavatar.com/kg/lab_auto/derivation/DerivationAsyn_8140fc17-880b-4789-95ff-17ad875a850a> <http://www.w3.org/2006/time#hasTime> <https://www.theworldavatar.com/kg/lab_auto/derivation/time_d21415f9-b714-40d6-98d5-bad6e94a2775> ;
	<https://www.theworldavatar.com/kg/ontoderivation/isDerivedFrom> <https://www.theworldavatar.com/kg/lab_auto/derivation/ReactionVariation_3f28b2cf-dbb9-4426-99a4-a980f5bf2d9d> ;
	<https://www.theworldavatar.com/kg/ontoderivation/isDerivedUsing> <https://www.theworldavatar.com/kg/agents/Service__Vapourtec__CAM/Service> ;
	a <https://www.theworldavatar.com/kg/ontoderivation/DerivationAsyn> .

<https://www.theworldavatar.com/kg/lab_auto/derivation/DerivationAsyn_81584a90-afd1-446b-b65b-22bdd900a730> <http://www.w3.org/2006/time#hasTime> <https://www.theworldavatar.com/kg/lab_auto/derivation/time_8eb16d2d-cf9d-4b67-bf05-8aec41cd391e> ;
	<https://www.theworldavatar.com/kg/ontoderivation/isDerivedFrom> <https://www.theworldavatar.com/kg/lab_auto/derivation/ReactionVariation_5ead68d1-9b19-4685-b602-f3329cc3b3bf> ;
	<https://www.theworldavatar.com/kg/ontoderivation/isDerivedUsing> <https://www.theworldavatar.com/kg/agents/Service__Vapourtec__CAM/Service> ;
	a <https://www.theworldavatar.com/kg/ontoderivation/DerivationAsyn> .

<https://www.theworldavatar.com/kg/lab_auto/derivation/DerivationAsyn_81ef4ece-ce5e-4b29-81ef-ed21d8c48eac> <http://www.w3.org/2006/time#hasTime> <https://www.theworldavatar.com/kg/lab_auto/derivation/time_1ba0c77c-3f21-415d-a27e-053e427c9486> ;
	<https://www.theworldavatar.com/kg/ontoderivation/isDerivedFrom> <https://www.theworldavatar.com/kg/lab_auto/derivation/ReactionVariation_1a5ec07d-5081-403a-ad70-1e8b118fbb23> , <https://www.theworldavatar.com/kg/lab_auto/lab1/ChemicalAmount_b5c7d7a1-e9f1-4f57-b922-dbe1a257178c> ;
	<https://www.theworldavatar.com/kg/ontoderivation/isDerivedUsing> <https://www.theworldavatar.com/kg/agents/Service__HPLC__CAM/Service> ;
	a <https://www.theworldavatar.com/kg/ontoderivation/DerivationAsyn> .

<https://www.theworldavatar.com/kg/lab_auto/derivation/DerivationAsyn_822bc390-da44-41f1-ad05-63a51bc6135a> <http://www.w3.org/2006/time#hasTime> <https://www.theworldavatar.com/kg/lab_auto/derivation/time_b0b7f22a-3c27-4751-90df-4cd525cd2efe> ;
	<https://www.theworldavatar.com/kg/ontoderivation/isDerivedFrom> <https://www.theworldavatar.com/kg/lab_auto/derivation/ReactionVariation_65a3db4b-9bdf-40dd-8f24-277eb599e5d7> , <https://www.theworldavatar.com/kg/lab_auto/lab1/Laboratory_Dummy> ;
	<https://www.theworldavatar.com/kg/ontoderivation/isDerivedUsing> <https://www.theworldavatar.com/kg/agents/Service__VapourtecSchedule/Service> ;
	a <https://www.theworldavatar.com/kg/ontoderivation/DerivationAsyn> .

<https://www.theworldavatar.com/kg/lab_auto/derivation/DerivationAsyn_82cb715a-a12c-480e-9fa9-639e9abde385> <http://www.w3.org/2006/time#hasTime> <https://www.theworldavatar.com/kg/lab_auto/derivation/time_5d9a8e82-0d70-475b-b1d7-4ac4d908de15> ;
	<https://www.theworldavatar.com/kg/ontoderivation/isDerivedFrom> <https://www.theworldavatar.com/kg/lab_auto/derivation/ReactionVariation_b4a438bf-3fe0-44de-8dc3-f54a28ba0564> , <https://www.theworldavatar.com/kg/lab_auto/lab1/ChemicalAmount_d17478af-8a6b-4db9-8357-25aeae0e2406> ;
	<https://www.theworldavatar.com/kg/ontoderivation/isDerivedUsing> <https://www.theworldavatar.com/kg/agents/Service__HPLC__CAM/Service> ;
	a <https://www.theworldavatar.com/kg/ontoderivation/DerivationAsyn> .

<https://www.theworldavatar.com/kg/lab_auto/derivation/DerivationAsyn_832813fe-3356-48cb-a0c2-49ddf20967a8> <http://www.w3.org/2006/time#hasTime> <https://www.theworldavatar.com/kg/lab_auto/derivation/time_d2f675ec-b0dd-4439-857b-a2ecbdeb06fb> ;
	<https://www.theworldavatar.com/kg/ontoderivation/isDerivedFrom> <https://www.theworldavatar.com/kg/lab_auto/derivation/ReactionVariation_a85a4029-3692-4461-8f92-9891d7c171e0> , <https://www.theworldavatar.com/kg/lab_auto/lab1/ChemicalAmount_72aba40a-7e0a-4dc1-921c-beaa0cf50537> ;
	<https://www.theworldavatar.com/kg/ontoderivation/isDerivedUsing> <https://www.theworldavatar.com/kg/agents/Service__HPLC__CAM/Service> ;
	a <https://www.theworldavatar.com/kg/ontoderivation/DerivationAsyn> .

<https://www.theworldavatar.com/kg/lab_auto/derivation/DerivationAsyn_84d67adb-20be-4e83-969a-ed887a801a67> <http://www.w3.org/2006/time#hasTime> <https://www.theworldavatar.com/kg/lab_auto/derivation/time_2fbb7322-6ff7-4129-8a2b-7e794cb699cc> ;
	<https://www.theworldavatar.com/kg/ontoderivation/isDerivedFrom> <https://www.theworldavatar.com/kg/lab_auto/lab1/Laboratory_Dummy> , <https://www.theworldavatar.com/kg/lab_auto/derivation/DesignOfExperiment_a1e8f7d6-9e78-4af3-83ac-1d24fb72924c> ;
	<https://www.theworldavatar.com/kg/ontoderivation/isDerivedUsing> <https://www.theworldavatar.com/kg/agents/Service__DoE/Service> ;
	a <https://www.theworldavatar.com/kg/ontoderivation/DerivationAsyn> .

<https://www.theworldavatar.com/kg/lab_auto/derivation/DerivationAsyn_8594fcbf-d1ef-4085-ae3a-0a9172b86b83> <http://www.w3.org/2006/time#hasTime> <https://www.theworldavatar.com/kg/lab_auto/derivation/time_7385d1bb-8212-48c0-b38c-9435fb165007> ;
	<https://www.theworldavatar.com/kg/ontoderivation/isDerivedFrom> <https://www.theworldavatar.com/kg/lab_auto/derivation/DesignOfExperiment_49bdc0b3-c6be-42f5-a44a-190f97483818> , <https://www.theworldavatar.com/kg/lab_auto/lab1/Laboratory_Dummy> ;
	<https://www.theworldavatar.com/kg/ontoderivation/isDerivedUsing> <https://www.theworldavatar.com/kg/agents/Service__DoE/Service> ;
	a <https://www.theworldavatar.com/kg/ontoderivation/DerivationAsyn> .

<https://www.theworldavatar.com/kg/lab_auto/derivation/DerivationAsyn_86d9e977-459e-4c12-b49f-103f04c93948> <http://www.w3.org/2006/time#hasTime> <https://www.theworldavatar.com/kg/lab_auto/derivation/time_5f77e732-6ae6-407a-94a6-fd315caaf437> ;
	<https://www.theworldavatar.com/kg/ontoderivation/isDerivedFrom> <https://www.theworldavatar.com/kg/lab_auto/derivation/DesignOfExperiment_17408664-8505-4f39-8812-530bc323c9f0> , <https://www.theworldavatar.com/kg/lab_auto/lab2/Laboratory_Dummy> ;
	<https://www.theworldavatar.com/kg/ontoderivation/isDerivedUsing> <https://www.theworldavatar.com/kg/agents/Service__DoE/Service> ;
	a <https://www.theworldavatar.com/kg/ontoderivation/DerivationAsyn> .

<https://www.theworldavatar.com/kg/lab_auto/derivation/DerivationAsyn_87f732b2-d570-4571-bfa3-9b694bff70ff> <http://www.w3.org/2006/time#hasTime> <https://www.theworldavatar.com/kg/lab_auto/derivation/time_f7db6a84-5841-4fbd-8b7a-c12e9f93b173> ;
	<https://www.theworldavatar.com/kg/ontoderivation/isDerivedFrom> <https://www.theworldavatar.com/kg/lab_auto/derivation/DesignOfExperiment_6418b545-c1d9-42c3-93f8-1a33ba4c3fab> , <https://www.theworldavatar.com/kg/lab_auto/lab1/Laboratory_Dummy> ;
	<https://www.theworldavatar.com/kg/ontoderivation/isDerivedUsing> <https://www.theworldavatar.com/kg/agents/Service__DoE/Service> ;
	a <https://www.theworldavatar.com/kg/ontoderivation/DerivationAsyn> .

<https://www.theworldavatar.com/kg/lab_auto/derivation/DerivationAsyn_8916ecd8-db4c-4397-94f5-9a19978126a5> <http://www.w3.org/2006/time#hasTime> <https://www.theworldavatar.com/kg/lab_auto/derivation/time_584e82f4-d147-40d1-92a1-f9b290926d78> ;
	<https://www.theworldavatar.com/kg/ontoderivation/isDerivedFrom> <https://www.theworldavatar.com/kg/lab_auto/derivation/ReactionVariation_c04c0ffb-9f2b-4e8a-ac17-07379ad776ef> , <https://www.theworldavatar.com/kg/lab_auto/lab1/Laboratory_Dummy> ;
	<https://www.theworldavatar.com/kg/ontoderivation/isDerivedUsing> <https://www.theworldavatar.com/kg/agents/Service__VapourtecSchedule/Service> ;
	a <https://www.theworldavatar.com/kg/ontoderivation/DerivationAsyn> .

<https://www.theworldavatar.com/kg/lab_auto/derivation/DerivationAsyn_898f203c-53df-4e68-a698-c0cb0d52f0f4> <http://www.w3.org/2006/time#hasTime> <https://www.theworldavatar.com/kg/lab_auto/derivation/time_9ac33144-527d-41e1-b515-a5f0e5c22e2b> ;
	<https://www.theworldavatar.com/kg/ontoderivation/isDerivedFrom> <https://www.theworldavatar.com/kg/lab_auto/derivation/ReactionVariation_3e87773f-5960-4c83-8139-070c296cc047> ;
	<https://www.theworldavatar.com/kg/ontoderivation/isDerivedUsing> <https://www.theworldavatar.com/kg/agents/Service__Vapourtec__CAM/Service> ;
	a <https://www.theworldavatar.com/kg/ontoderivation/DerivationAsyn> .

<https://www.theworldavatar.com/kg/lab_auto/derivation/DerivationAsyn_8cce647c-9340-4579-a52a-6758f492777c> <http://www.w3.org/2006/time#hasTime> <https://www.theworldavatar.com/kg/lab_auto/derivation/time_238d30f8-11bd-4f88-b1bd-537124196e10> ;
	<https://www.theworldavatar.com/kg/ontoderivation/isDerivedFrom> <https://www.theworldavatar.com/kg/lab_auto/derivation/ReactionVariation_0d6d3049-4582-4f41-8068-6b974845d027> ;
	<https://www.theworldavatar.com/kg/ontoderivation/isDerivedUsing> <https://www.theworldavatar.com/kg/agents/Service__Vapourtec__CARES/Service> ;
	a <https://www.theworldavatar.com/kg/ontoderivation/DerivationAsyn> .

<https://www.theworldavatar.com/kg/lab_auto/derivation/DerivationAsyn_8d2ca63e-6478-4152-ac70-0100e4a017bd> <http://www.w3.org/2006/time#hasTime> <https://www.theworldavatar.com/kg/lab_auto/derivation/time_bdbc0d8c-db09-438a-8847-4e96786dbcea> ;
	<https://www.theworldavatar.com/kg/ontoderivation/isDerivedFrom> <https://www.theworldavatar.com/kg/lab_auto/derivation/ReactionVariation_1a5ec07d-5081-403a-ad70-1e8b118fbb23> ;
	<https://www.theworldavatar.com/kg/ontoderivation/isDerivedUsing> <https://www.theworldavatar.com/kg/agents/Service__Vapourtec__CAM/Service> ;
	a <https://www.theworldavatar.com/kg/ontoderivation/DerivationAsyn> .

<https://www.theworldavatar.com/kg/lab_auto/derivation/DerivationAsyn_8e4ced90-78b3-4902-99cc-c46fe5a05116> <http://www.w3.org/2006/time#hasTime> <https://www.theworldavatar.com/kg/lab_auto/derivation/time_961d1624-107b-4722-a6bd-81e658b4622e> ;
	<https://www.theworldavatar.com/kg/ontoderivation/isDerivedFrom> <https://www.theworldavatar.com/kg/lab_auto/derivation/ReactionVariation_0c805777-0eac-4f77-b29b-a01022686b30> , <https://www.theworldavatar.com/kg/lab_auto/lab1/Laboratory_Dummy> ;
	<https://www.theworldavatar.com/kg/ontoderivation/isDerivedUsing> <https://www.theworldavatar.com/kg/agents/Service__VapourtecSchedule/Service> ;
	a <https://www.theworldavatar.com/kg/ontoderivation/DerivationAsyn> .

<https://www.theworldavatar.com/kg/lab_auto/derivation/DerivationAsyn_8ff11773-d951-4563-b88e-b245c4585355> <http://www.w3.org/2006/time#hasTime> <https://www.theworldavatar.com/kg/lab_auto/derivation/time_293b0c19-2742-431d-a5ba-58829f49611e> ;
	<https://www.theworldavatar.com/kg/ontoderivation/isDerivedFrom> <https://www.theworldavatar.com/kg/lab_auto/lab1/Laboratory_Dummy> , <https://www.theworldavatar.com/kg/lab_auto/derivation/DesignOfExperiment_6e5c41e6-a65f-4124-9208-a58360f65a59> ;
	<https://www.theworldavatar.com/kg/ontoderivation/isDerivedUsing> <https://www.theworldavatar.com/kg/agents/Service__DoE/Service> ;
	a <https://www.theworldavatar.com/kg/ontoderivation/DerivationAsyn> .

<https://www.theworldavatar.com/kg/lab_auto/derivation/DerivationAsyn_90afa7dc-d746-4b7e-8835-d4f44ac932bc> <http://www.w3.org/2006/time#hasTime> <https://www.theworldavatar.com/kg/lab_auto/derivation/time_568caa56-20f3-46b0-990d-66e8596967bc> ;
	<https://www.theworldavatar.com/kg/ontoderivation/isDerivedFrom> <https://www.theworldavatar.com/kg/lab_auto/derivation/ReactionVariation_3d0fb333-f192-4763-ae4b-500711630692> ;
	<https://www.theworldavatar.com/kg/ontoderivation/isDerivedUsing> <https://www.theworldavatar.com/kg/agents/Service__Vapourtec__CAM/Service> ;
	a <https://www.theworldavatar.com/kg/ontoderivation/DerivationAsyn> .

<https://www.theworldavatar.com/kg/lab_auto/derivation/DerivationAsyn_933ecc88-ca8b-430a-9a0b-d6fd55d50c10> <http://www.w3.org/2006/time#hasTime> <https://www.theworldavatar.com/kg/lab_auto/derivation/time_759a3bb8-e2dd-429d-ad65-32e807d9c54e> ;
	<https://www.theworldavatar.com/kg/ontoderivation/isDerivedFrom> <https://www.theworldavatar.com/kg/lab_auto/lab1/HPLCReport_72c470c3-762f-4cc6-9c2e-a38dc1230b59> ;
	<https://www.theworldavatar.com/kg/ontoderivation/isDerivedUsing> <https://www.theworldavatar.com/kg/agents/Service__HPLC_PostPro/Service> ;
	a <https://www.theworldavatar.com/kg/ontoderivation/DerivationAsyn> .

<https://www.theworldavatar.com/kg/lab_auto/derivation/DerivationAsyn_96135853-b668-47b6-82b2-12b91c33e5d6> <http://www.w3.org/2006/time#hasTime> <https://www.theworldavatar.com/kg/lab_auto/derivation/time_c00347a8-7c08-4497-808d-1521bef71bc8> ;
	<https://www.theworldavatar.com/kg/ontoderivation/isDerivedFrom> <https://www.theworldavatar.com/kg/lab_auto/derivation/ReactionVariation_cb5fe529-8f7b-4d39-8232-488ad06b71a6> ;
	<https://www.theworldavatar.com/kg/ontoderivation/isDerivedUsing> <https://www.theworldavatar.com/kg/agents/Service__Vapourtec__CARES/Service> ;
	a <https://www.theworldavatar.com/kg/ontoderivation/DerivationAsyn> .

<https://www.theworldavatar.com/kg/lab_auto/derivation/DerivationAsyn_9805bedc-0115-43d7-b727-03212f1de45c> <http://www.w3.org/2006/time#hasTime> <https://www.theworldavatar.com/kg/lab_auto/derivation/time_842879a2-100c-4d02-b35d-9f218394d01a> ;
	<https://www.theworldavatar.com/kg/ontoderivation/isDerivedFrom> <https://www.theworldavatar.com/kg/lab_auto/derivation/ReactionVariation_412135fc-a3ca-4336-a50b-42a7498d58f9> ;
	<https://www.theworldavatar.com/kg/ontoderivation/isDerivedUsing> <https://www.theworldavatar.com/kg/agents/Service__Vapourtec__CARES/Service> ;
	a <https://www.theworldavatar.com/kg/ontoderivation/DerivationAsyn> .

<https://www.theworldavatar.com/kg/lab_auto/derivation/DerivationAsyn_989f2363-0895-46b5-a6d7-36f4646470ce> <http://www.w3.org/2006/time#hasTime> <https://www.theworldavatar.com/kg/lab_auto/derivation/time_ed26673d-dbde-4499-9aaf-23550b052993> ;
	<https://www.theworldavatar.com/kg/ontoderivation/isDerivedFrom> <https://www.theworldavatar.com/kg/lab_auto/derivation/ReactionExperiment_b01c721c-647b-4d97-8c83-ba190b8d4139> , <https://www.theworldavatar.com/kg/lab_auto/lab2/ChemicalAmount_498fc184-aa01-4be0-8fe0-6509af833096> ;
	<https://www.theworldavatar.com/kg/ontoderivation/isDerivedUsing> <https://www.theworldavatar.com/kg/agents/Service__HPLC__CARES/Service> ;
	a <https://www.theworldavatar.com/kg/ontoderivation/DerivationAsyn> .

<https://www.theworldavatar.com/kg/lab_auto/derivation/DerivationAsyn_9995d3f7-dd9a-42db-8df6-d6f7341c8704> <http://www.w3.org/2006/time#hasTime> <https://www.theworldavatar.com/kg/lab_auto/derivation/time_520bb214-fb61-4212-b234-ed4d512fbc8a> ;
	<https://www.theworldavatar.com/kg/ontoderivation/isDerivedFrom> <https://www.theworldavatar.com/kg/lab_auto/derivation/DesignOfExperiment_d00f6ea5-fec4-4357-9afd-a839d2200f78> , <https://www.theworldavatar.com/kg/lab_auto/lab1/Laboratory_Dummy> ;
	<https://www.theworldavatar.com/kg/ontoderivation/isDerivedUsing> <https://www.theworldavatar.com/kg/agents/Service__DoE/Service> ;
	a <https://www.theworldavatar.com/kg/ontoderivation/DerivationAsyn> .

<https://www.theworldavatar.com/kg/lab_auto/derivation/DerivationAsyn_9a1799e0-7771-4653-9289-153e0823f458> <http://www.w3.org/2006/time#hasTime> <https://www.theworldavatar.com/kg/lab_auto/derivation/time_5e39d7ba-2fcd-45a0-9a10-76435d7644d7> ;
	<https://www.theworldavatar.com/kg/ontoderivation/isDerivedFrom> <https://www.theworldavatar.com/kg/lab_auto/lab1/HPLCReport_02946027-d270-4e7a-9294-85a59a945aae> ;
	<https://www.theworldavatar.com/kg/ontoderivation/isDerivedUsing> <https://www.theworldavatar.com/kg/agents/Service__HPLC_PostPro/Service> ;
	a <https://www.theworldavatar.com/kg/ontoderivation/DerivationAsyn> .

<https://www.theworldavatar.com/kg/lab_auto/derivation/DerivationAsyn_9a8cb721-e5a4-4c74-9ec0-83e601e3f873> <http://www.w3.org/2006/time#hasTime> <https://www.theworldavatar.com/kg/lab_auto/derivation/time_45bf9706-aef0-4809-9df0-be58c87a9473> ;
	<https://www.theworldavatar.com/kg/ontoderivation/isDerivedFrom> <https://www.theworldavatar.com/kg/lab_auto/derivation/DesignOfExperiment_fd16cc9e-184c-48e4-87c5-7a95d744a832> , <https://www.theworldavatar.com/kg/lab_auto/lab1/Laboratory_Dummy> ;
	<https://www.theworldavatar.com/kg/ontoderivation/isDerivedUsing> <https://www.theworldavatar.com/kg/agents/Service__DoE/Service> ;
	a <https://www.theworldavatar.com/kg/ontoderivation/DerivationAsyn> .

<https://www.theworldavatar.com/kg/lab_auto/derivation/DerivationAsyn_9a9e0925-69f3-48d2-b7ad-ed38b2f3342c> <http://www.w3.org/2006/time#hasTime> <https://www.theworldavatar.com/kg/lab_auto/derivation/time_83d26f09-7bc3-484d-b59a-de97821e8867> ;
	<https://www.theworldavatar.com/kg/ontoderivation/isDerivedFrom> <https://www.theworldavatar.com/kg/lab_auto/lab1/HPLCReport_1b044c8f-fc2d-44f6-ae23-314c77b5d133> ;
	<https://www.theworldavatar.com/kg/ontoderivation/isDerivedUsing> <https://www.theworldavatar.com/kg/agents/Service__HPLC_PostPro/Service> ;
	a <https://www.theworldavatar.com/kg/ontoderivation/DerivationAsyn> .

<https://www.theworldavatar.com/kg/lab_auto/derivation/DerivationAsyn_9aebeb8a-ad32-4a3a-8abd-4f67f6dfa748> <http://www.w3.org/2006/time#hasTime> <https://www.theworldavatar.com/kg/lab_auto/derivation/time_2fbc837c-0205-4b64-bcaa-eecb9f41c53e> ;
	<https://www.theworldavatar.com/kg/ontoderivation/isDerivedFrom> <https://www.theworldavatar.com/kg/lab_auto/derivation/ReactionExperiment_2a39187f-d2e3-4d89-819b-a980f83f9c5a> , <https://www.theworldavatar.com/kg/lab_auto/lab1/ChemicalAmount_94f2fb3e-358f-41de-8e92-105ace0e486a> ;
	<https://www.theworldavatar.com/kg/ontoderivation/isDerivedUsing> <https://www.theworldavatar.com/kg/agents/Service__HPLC__CAM/Service> ;
	a <https://www.theworldavatar.com/kg/ontoderivation/DerivationAsyn> .

<https://www.theworldavatar.com/kg/lab_auto/derivation/DerivationAsyn_9afd49a0-5ce8-456a-84ba-6f58b623ebad> <http://www.w3.org/2006/time#hasTime> <https://www.theworldavatar.com/kg/lab_auto/derivation/time_812351d9-7908-4481-9724-516a2c3493d1> ;
	<https://www.theworldavatar.com/kg/ontoderivation/isDerivedFrom> <https://www.theworldavatar.com/kg/lab_auto/derivation/DesignOfExperiment_1ccf5cfa-17ec-40fa-974d-bcab7009160f> , <https://www.theworldavatar.com/kg/lab_auto/lab1/Laboratory_Dummy> ;
	<https://www.theworldavatar.com/kg/ontoderivation/isDerivedUsing> <https://www.theworldavatar.com/kg/agents/Service__DoE/Service> ;
	a <https://www.theworldavatar.com/kg/ontoderivation/DerivationAsyn> .

<https://www.theworldavatar.com/kg/lab_auto/derivation/DerivationAsyn_9b973148-6cec-4f27-9d4d-10ae5cc6639e> <http://www.w3.org/2006/time#hasTime> <https://www.theworldavatar.com/kg/lab_auto/derivation/time_0532ac7a-ff19-4362-96d4-00d05f7b9f03> ;
	<https://www.theworldavatar.com/kg/ontoderivation/isDerivedFrom> <https://www.theworldavatar.com/kg/lab_auto/derivation/ReactionVariation_a85a4029-3692-4461-8f92-9891d7c171e0> ;
	<https://www.theworldavatar.com/kg/ontoderivation/isDerivedUsing> <https://www.theworldavatar.com/kg/agents/Service__Vapourtec__CAM/Service> ;
	a <https://www.theworldavatar.com/kg/ontoderivation/DerivationAsyn> .

<https://www.theworldavatar.com/kg/lab_auto/derivation/DerivationAsyn_9ceb7ef8-57f9-44d6-8dae-17131f383406> <http://www.w3.org/2006/time#hasTime> <https://www.theworldavatar.com/kg/lab_auto/derivation/time_4d8b2f33-a185-4ce1-aa78-5e67df9f6c28> ;
	<https://www.theworldavatar.com/kg/ontoderivation/isDerivedFrom> <https://www.theworldavatar.com/kg/lab_auto/lab2/HPLCReport_3e4ae9ab-209e-4b0f-bc3f-7afc78ef3819> ;
	<https://www.theworldavatar.com/kg/ontoderivation/isDerivedUsing> <https://www.theworldavatar.com/kg/agents/Service__HPLC_PostPro/Service> ;
	a <https://www.theworldavatar.com/kg/ontoderivation/DerivationAsyn> .

<https://www.theworldavatar.com/kg/lab_auto/derivation/DerivationAsyn_9e2924e8-c2a6-406f-916b-8c526c2510db> <http://www.w3.org/2006/time#hasTime> <https://www.theworldavatar.com/kg/lab_auto/derivation/time_73d8d2ab-6ca9-40e4-a81a-709f85d06cf3> ;
	<https://www.theworldavatar.com/kg/ontoderivation/isDerivedFrom> <https://www.theworldavatar.com/kg/lab_auto/lab2/HPLCReport_bfe40ceb-55e6-4431-92c7-d9ae5d5c0eb9> ;
	<https://www.theworldavatar.com/kg/ontoderivation/isDerivedUsing> <https://www.theworldavatar.com/kg/agents/Service__HPLC_PostPro/Service> ;
	a <https://www.theworldavatar.com/kg/ontoderivation/DerivationAsyn> .

<https://www.theworldavatar.com/kg/lab_auto/derivation/DerivationAsyn_9f516e1c-4432-4c9b-bb2d-a31217e93fd5> <http://www.w3.org/2006/time#hasTime> <https://www.theworldavatar.com/kg/lab_auto/derivation/time_5cc63eab-eb15-4096-b557-b1d0a34781ff> ;
	<https://www.theworldavatar.com/kg/ontoderivation/isDerivedFrom> <https://www.theworldavatar.com/kg/lab_auto/lab1/HPLCReport_b7a15953-c2f4-4181-b122-311e3524be06> ;
	<https://www.theworldavatar.com/kg/ontoderivation/isDerivedUsing> <https://www.theworldavatar.com/kg/agents/Service__HPLC_PostPro/Service> ;
	a <https://www.theworldavatar.com/kg/ontoderivation/DerivationAsyn> .

<https://www.theworldavatar.com/kg/lab_auto/derivation/DerivationAsyn_a0f4bb11-6e9c-47a8-895a-ca260c89c972> <http://www.w3.org/2006/time#hasTime> <https://www.theworldavatar.com/kg/lab_auto/derivation/time_c50bc0d0-f8d2-4d8b-a511-458ab88a355c> ;
	<https://www.theworldavatar.com/kg/ontoderivation/isDerivedFrom> <https://www.theworldavatar.com/kg/lab_auto/derivation/ReactionVariation_b4a438bf-3fe0-44de-8dc3-f54a28ba0564> ;
	<https://www.theworldavatar.com/kg/ontoderivation/isDerivedUsing> <https://www.theworldavatar.com/kg/agents/Service__Vapourtec__CAM/Service> ;
	a <https://www.theworldavatar.com/kg/ontoderivation/DerivationAsyn> .

<https://www.theworldavatar.com/kg/lab_auto/derivation/DerivationAsyn_a321fd57-a4cb-4ea4-a752-5c27d62a28e0> <http://www.w3.org/2006/time#hasTime> <https://www.theworldavatar.com/kg/lab_auto/derivation/time_d26c6923-4597-4c04-b1c5-5cbb46ced727> ;
	<https://www.theworldavatar.com/kg/ontoderivation/isDerivedFrom> <https://www.theworldavatar.com/kg/lab_auto/derivation/ReactionVariation_23d7f9c3-0f0a-45d6-813f-35cd2a60e722> ;
	<https://www.theworldavatar.com/kg/ontoderivation/isDerivedUsing> <https://www.theworldavatar.com/kg/agents/Service__Vapourtec__CAM/Service> ;
	a <https://www.theworldavatar.com/kg/ontoderivation/DerivationAsyn> .

<https://www.theworldavatar.com/kg/lab_auto/derivation/DerivationAsyn_a336d52e-64e3-44ed-9715-cc3aeade844c> <http://www.w3.org/2006/time#hasTime> <https://www.theworldavatar.com/kg/lab_auto/derivation/time_27ae04ee-c3c8-46e4-931e-508c518fb9ad> ;
	<https://www.theworldavatar.com/kg/ontoderivation/isDerivedFrom> <https://www.theworldavatar.com/kg/lab_auto/derivation/DesignOfExperiment_fefc7bd9-d41b-460f-a863-aaacc37982be> , <https://www.theworldavatar.com/kg/lab_auto/lab2/Laboratory_Dummy> ;
	<https://www.theworldavatar.com/kg/ontoderivation/isDerivedUsing> <https://www.theworldavatar.com/kg/agents/Service__DoE/Service> ;
	a <https://www.theworldavatar.com/kg/ontoderivation/DerivationAsyn> .

<https://www.theworldavatar.com/kg/lab_auto/derivation/DerivationAsyn_a48d272d-8702-47f1-9b9d-722a661ed0e9> <http://www.w3.org/2006/time#hasTime> <https://www.theworldavatar.com/kg/lab_auto/derivation/time_d390dda9-6008-4171-9428-1a4007fcbd69> .

<https://www.theworldavatar.com/kg/lab_auto/derivation/DerivationAsyn_4539e1f9-7a3c-422f-8268-46f7efbf4eb7> <https://www.theworldavatar.com/kg/ontoderivation/isDerivedFrom> <https://www.theworldavatar.com/kg/lab_auto/lab1/Laboratory_Dummy> ;
	<https://www.theworldavatar.com/kg/ontoderivation/isDerivedUsing> <https://www.theworldavatar.com/kg/agents/Service__DoE/Service> ;
	a <https://www.theworldavatar.com/kg/ontoderivation/DerivationAsyn> .

<https://www.theworldavatar.com/kg/lab_auto/derivation/DerivationAsyn_468766f3-508b-4d3e-b5bf-997fb2eacaf3> <http://www.w3.org/2006/time#hasTime> <https://www.theworldavatar.com/kg/lab_auto/derivation/time_315e5006-2505-4d7d-92b0-41e75161c529> ;
	<https://www.theworldavatar.com/kg/ontoderivation/isDerivedFrom> <https://www.theworldavatar.com/kg/lab_auto/derivation/ReactionVariation_0c015baa-942e-4075-aaef-6bba8627a141> , <https://www.theworldavatar.com/kg/lab_auto/lab1/ChemicalAmount_555d32e8-e0bc-4f8a-864e-18621d6ead1f> ;
	<https://www.theworldavatar.com/kg/ontoderivation/isDerivedUsing> <https://www.theworldavatar.com/kg/agents/Service__HPLC__CAM/Service> ;
	a <https://www.theworldavatar.com/kg/ontoderivation/DerivationAsyn> .

<https://www.theworldavatar.com/kg/lab_auto/derivation/DerivationAsyn_47108e2e-c6e8-49ec-8a36-822db2dcec38> <http://www.w3.org/2006/time#hasTime> <https://www.theworldavatar.com/kg/lab_auto/derivation/time_015c383e-1fde-49e3-bec1-e29fdc7fe3d8> ;
	<https://www.theworldavatar.com/kg/ontoderivation/isDerivedFrom> <https://www.theworldavatar.com/kg/lab_auto/derivation/ReactionVariation_3f28b2cf-dbb9-4426-99a4-a980f5bf2d9d> , <https://www.theworldavatar.com/kg/lab_auto/lab1/ChemicalAmount_b9a2b5d9-6bb5-42a2-a45e-04f221c6826f> ;
	<https://www.theworldavatar.com/kg/ontoderivation/isDerivedUsing> <https://www.theworldavatar.com/kg/agents/Service__HPLC__CAM/Service> ;
	a <https://www.theworldavatar.com/kg/ontoderivation/DerivationAsyn> .

<https://www.theworldavatar.com/kg/lab_auto/derivation/DerivationAsyn_48f3a4e1-76e4-4ee2-92dc-d1f29756cbc9> <http://www.w3.org/2006/time#hasTime> <https://www.theworldavatar.com/kg/lab_auto/derivation/time_c90ef10f-9b23-4de8-bbf1-e9e29a7c89db> ;
	<https://www.theworldavatar.com/kg/ontoderivation/isDerivedFrom> <https://www.theworldavatar.com/kg/lab_auto/derivation/ReactionVariation_8c0d6a77-c601-45eb-840a-4a1065729ac5> , <https://www.theworldavatar.com/kg/lab_auto/lab1/Laboratory_Dummy> ;
	<https://www.theworldavatar.com/kg/ontoderivation/isDerivedUsing> <https://www.theworldavatar.com/kg/agents/Service__VapourtecSchedule/Service> ;
	a <https://www.theworldavatar.com/kg/ontoderivation/DerivationAsyn> .

<https://www.theworldavatar.com/kg/lab_auto/derivation/DerivationAsyn_4a195ad9-67c3-4cd6-b0ad-59092b5142ce> <http://www.w3.org/2006/time#hasTime> <https://www.theworldavatar.com/kg/lab_auto/derivation/time_86cf1271-36a4-4773-b970-d53924da9c37> ;
	<https://www.theworldavatar.com/kg/ontoderivation/isDerivedFrom> <https://www.theworldavatar.com/kg/lab_auto/derivation/ReactionVariation_bcd0150a-0e1c-4275-bbfb-3329272a8dee> ;
	<https://www.theworldavatar.com/kg/ontoderivation/isDerivedUsing> <https://www.theworldavatar.com/kg/agents/Service__Vapourtec__CAM/Service> ;
	a <https://www.theworldavatar.com/kg/ontoderivation/DerivationAsyn> .

<https://www.theworldavatar.com/kg/lab_auto/derivation/DerivationAsyn_4a3d1457-9d12-482b-9662-27d3e12a7f75> <http://www.w3.org/2006/time#hasTime> <https://www.theworldavatar.com/kg/lab_auto/derivation/time_fc59dc2b-7e83-4737-a7f8-222a843f568e> ;
	<https://www.theworldavatar.com/kg/ontoderivation/isDerivedFrom> <https://www.theworldavatar.com/kg/lab_auto/derivation/ReactionVariation_3f28b2cf-dbb9-4426-99a4-a980f5bf2d9d> , <https://www.theworldavatar.com/kg/lab_auto/lab1/Laboratory_Dummy> ;
	<https://www.theworldavatar.com/kg/ontoderivation/isDerivedUsing> <https://www.theworldavatar.com/kg/agents/Service__VapourtecSchedule/Service> ;
	a <https://www.theworldavatar.com/kg/ontoderivation/DerivationAsyn> .

<https://www.theworldavatar.com/kg/lab_auto/derivation/DerivationAsyn_4a82bb85-bb0c-4ddb-8635-e719180219c0> <http://www.w3.org/2006/time#hasTime> <https://www.theworldavatar.com/kg/lab_auto/derivation/time_c5ebad2e-ccf7-4257-891f-548596c3f958> ;
	<https://www.theworldavatar.com/kg/ontoderivation/isDerivedFrom> <https://www.theworldavatar.com/kg/lab_auto/derivation/ReactionExperiment_a56f4597-480f-4e8a-be40-94f944a6171c> , <https://www.theworldavatar.com/kg/lab_auto/lab2/Laboratory_Dummy> ;
	<https://www.theworldavatar.com/kg/ontoderivation/isDerivedUsing> <https://www.theworldavatar.com/kg/agents/Service__VapourtecSchedule/Service> ;
	a <https://www.theworldavatar.com/kg/ontoderivation/DerivationAsyn> .

<https://www.theworldavatar.com/kg/lab_auto/derivation/DerivationAsyn_4aa264b8-58bd-413c-83de-aadd95393c0a> <http://www.w3.org/2006/time#hasTime> <https://www.theworldavatar.com/kg/lab_auto/derivation/time_cf01e2cb-9347-44c7-ac04-ae9dd09f3d66> ;
	<https://www.theworldavatar.com/kg/ontoderivation/isDerivedFrom> <https://www.theworldavatar.com/kg/lab_auto/derivation/ReactionVariation_3e87773f-5960-4c83-8139-070c296cc047> , <https://www.theworldavatar.com/kg/lab_auto/lab1/Laboratory_Dummy> ;
	<https://www.theworldavatar.com/kg/ontoderivation/isDerivedUsing> <https://www.theworldavatar.com/kg/agents/Service__VapourtecSchedule/Service> ;
	a <https://www.theworldavatar.com/kg/ontoderivation/DerivationAsyn> .

<https://www.theworldavatar.com/kg/lab_auto/derivation/DerivationAsyn_4ab19a1d-7f82-4014-98f4-dd6f29af9e90> <http://www.w3.org/2006/time#hasTime> <https://www.theworldavatar.com/kg/lab_auto/derivation/time_689ad47e-1b4b-4eb9-84dd-eb96d5fa47bb> ;
	<https://www.theworldavatar.com/kg/ontoderivation/isDerivedFrom> <https://www.theworldavatar.com/kg/lab_auto/derivation/ReactionVariation_1a5ec07d-5081-403a-ad70-1e8b118fbb23> , <https://www.theworldavatar.com/kg/lab_auto/lab1/Laboratory_Dummy> ;
	<https://www.theworldavatar.com/kg/ontoderivation/isDerivedUsing> <https://www.theworldavatar.com/kg/agents/Service__VapourtecSchedule/Service> ;
	a <https://www.theworldavatar.com/kg/ontoderivation/DerivationAsyn> .

<https://www.theworldavatar.com/kg/lab_auto/derivation/DerivationAsyn_4cf131d9-caa5-4b63-8923-54a41e7aeadb> <http://www.w3.org/2006/time#hasTime> <https://www.theworldavatar.com/kg/lab_auto/derivation/time_779aeb5e-5998-43e1-8aba-04c699e42b7d> ;
	<https://www.theworldavatar.com/kg/ontoderivation/isDerivedFrom> <https://www.theworldavatar.com/kg/lab_auto/lab2/HPLCReport_8c251b16-cd6a-47fa-9b71-12673f0a1535> ;
	<https://www.theworldavatar.com/kg/ontoderivation/isDerivedUsing> <https://www.theworldavatar.com/kg/agents/Service__HPLC_PostPro/Service> ;
	a <https://www.theworldavatar.com/kg/ontoderivation/DerivationAsyn> .

<https://www.theworldavatar.com/kg/lab_auto/derivation/DerivationAsyn_4d630b7c-8bb3-4862-981e-188c88eaa95e> <http://www.w3.org/2006/time#hasTime> <https://www.theworldavatar.com/kg/lab_auto/derivation/time_6cbac33f-c598-4da5-9008-a12d7a5dfd7a> ;
	<https://www.theworldavatar.com/kg/ontoderivation/isDerivedFrom> <https://www.theworldavatar.com/kg/lab_auto/derivation/ReactionVariation_13e12d18-8b6a-4e3b-ad07-de3bbff82370> ;
	<https://www.theworldavatar.com/kg/ontoderivation/isDerivedUsing> <https://www.theworldavatar.com/kg/agents/Service__Vapourtec__CAM/Service> ;
	a <https://www.theworldavatar.com/kg/ontoderivation/DerivationAsyn> .

<https://www.theworldavatar.com/kg/lab_auto/derivation/DerivationAsyn_4fa09e6f-18c1-428f-8552-ee37637c5b05> <http://www.w3.org/2006/time#hasTime> <https://www.theworldavatar.com/kg/lab_auto/derivation/time_a0f19c22-aec9-49ff-9791-4aeab7a668b7> ;
	<https://www.theworldavatar.com/kg/ontoderivation/isDerivedFrom> <https://www.theworldavatar.com/kg/lab_auto/lab1/HPLCReport_71b2e01f-1409-47fa-8995-9961e7c8374e> ;
	<https://www.theworldavatar.com/kg/ontoderivation/isDerivedUsing> <https://www.theworldavatar.com/kg/agents/Service__HPLC_PostPro/Service> ;
	a <https://www.theworldavatar.com/kg/ontoderivation/DerivationAsyn> .

<https://www.theworldavatar.com/kg/lab_auto/derivation/DerivationAsyn_4fa6cfaf-bfb2-47c7-8eb2-37310a52b0e0> <http://www.w3.org/2006/time#hasTime> <https://www.theworldavatar.com/kg/lab_auto/derivation/time_ae42bc5e-679a-4500-a05f-067e42884405> ;
	<https://www.theworldavatar.com/kg/ontoderivation/isDerivedFrom> <https://www.theworldavatar.com/kg/lab_auto/derivation/ReactionVariation_e766d2c7-e15a-4fc3-8bf9-0f04ac3bad04> , <https://www.theworldavatar.com/kg/lab_auto/lab1/Laboratory_Dummy> ;
	<https://www.theworldavatar.com/kg/ontoderivation/isDerivedUsing> <https://www.theworldavatar.com/kg/agents/Service__VapourtecSchedule/Service> ;
	a <https://www.theworldavatar.com/kg/ontoderivation/DerivationAsyn> .

<https://www.theworldavatar.com/kg/lab_auto/derivation/DerivationAsyn_51aec05d-12e4-48b1-8506-e2424dbf279d> <http://www.w3.org/2006/time#hasTime> <https://www.theworldavatar.com/kg/lab_auto/derivation/time_33ed38e7-0d2c-46e0-9d24-ef730f4b475b> ;
	<https://www.theworldavatar.com/kg/ontoderivation/isDerivedFrom> <https://www.theworldavatar.com/kg/lab_auto/derivation/DesignOfExperiment_ba0e8aea-4297-44e5-b13c-98a91d5e33a3> , <https://www.theworldavatar.com/kg/lab_auto/lab1/Laboratory_Dummy> ;
	<https://www.theworldavatar.com/kg/ontoderivation/isDerivedUsing> <https://www.theworldavatar.com/kg/agents/Service__DoE/Service> ;
	a <https://www.theworldavatar.com/kg/ontoderivation/DerivationAsyn> .

<https://www.theworldavatar.com/kg/lab_auto/derivation/DerivationAsyn_51b5521a-0558-4f35-93b8-668894d91bf8> <http://www.w3.org/2006/time#hasTime> <https://www.theworldavatar.com/kg/lab_auto/derivation/time_b6fd945d-d319-4664-9e9d-2b106439f72b> ;
	<https://www.theworldavatar.com/kg/ontoderivation/isDerivedFrom> <https://www.theworldavatar.com/kg/lab_auto/derivation/ReactionVariation_bcd0150a-0e1c-4275-bbfb-3329272a8dee> , <https://www.theworldavatar.com/kg/lab_auto/lab1/Laboratory_Dummy> ;
	<https://www.theworldavatar.com/kg/ontoderivation/isDerivedUsing> <https://www.theworldavatar.com/kg/agents/Service__VapourtecSchedule/Service> ;
	a <https://www.theworldavatar.com/kg/ontoderivation/DerivationAsyn> .

<https://www.theworldavatar.com/kg/lab_auto/derivation/DerivationAsyn_54697dd5-a8d5-4316-b1f7-72ca17fa2f4c> <http://www.w3.org/2006/time#hasTime> <https://www.theworldavatar.com/kg/lab_auto/derivation/time_94d02b20-807c-4802-924e-70af54e0336f> ;
	<https://www.theworldavatar.com/kg/ontoderivation/isDerivedFrom> <https://www.theworldavatar.com/kg/lab_auto/derivation/ReactionVariation_44d86f92-6ece-42c6-b468-9b394e868e8c> ;
	<https://www.theworldavatar.com/kg/ontoderivation/isDerivedUsing> <https://www.theworldavatar.com/kg/agents/Service__Vapourtec__CAM/Service> ;
	a <https://www.theworldavatar.com/kg/ontoderivation/DerivationAsyn> .

<https://www.theworldavatar.com/kg/lab_auto/derivation/DerivationAsyn_54fc3ae6-889d-461c-9095-ac1492a1cccf> <http://www.w3.org/2006/time#hasTime> <https://www.theworldavatar.com/kg/lab_auto/derivation/time_a51a5d8d-360b-4ed1-9deb-2de6983fd78b> ;
	<https://www.theworldavatar.com/kg/ontoderivation/isDerivedFrom> <https://www.theworldavatar.com/kg/lab_auto/derivation/ReactionVariation_61ebe163-2268-4f6c-8539-9d05372f6dec> ;
	<https://www.theworldavatar.com/kg/ontoderivation/isDerivedUsing> <https://www.theworldavatar.com/kg/agents/Service__Vapourtec__CAM/Service> ;
	a <https://www.theworldavatar.com/kg/ontoderivation/DerivationAsyn> .

<https://www.theworldavatar.com/kg/lab_auto/derivation/DerivationAsyn_553d31ce-42c5-4429-bc2e-bf55d42e65d9> <http://www.w3.org/2006/time#hasTime> <https://www.theworldavatar.com/kg/lab_auto/derivation/time_d47651b5-aac2-4149-bb7f-8afbb43a6b9f> ;
	<https://www.theworldavatar.com/kg/ontoderivation/isDerivedFrom> <https://www.theworldavatar.com/kg/lab_auto/lab2/HPLCReport_3461ad90-67fd-44f9-8e34-bb1236ad4e6a> ;
	<https://www.theworldavatar.com/kg/ontoderivation/isDerivedUsing> <https://www.theworldavatar.com/kg/agents/Service__HPLC_PostPro/Service> ;
	a <https://www.theworldavatar.com/kg/ontoderivation/DerivationAsyn> .

<https://www.theworldavatar.com/kg/lab_auto/derivation/DerivationAsyn_566e3d6f-6ecf-4040-8590-be27f7cd6a8e> <http://www.w3.org/2006/time#hasTime> <https://www.theworldavatar.com/kg/lab_auto/derivation/time_045e07c5-c5ed-4a11-ab2d-cad63a0b034a> ;
	<https://www.theworldavatar.com/kg/ontoderivation/isDerivedFrom> <https://www.theworldavatar.com/kg/lab_auto/derivation/ReactionVariation_48a7ca2f-dd1c-48fb-89a8-3a99e74162a1> ;
	<https://www.theworldavatar.com/kg/ontoderivation/isDerivedUsing> <https://www.theworldavatar.com/kg/agents/Service__Vapourtec__CAM/Service> ;
	a <https://www.theworldavatar.com/kg/ontoderivation/DerivationAsyn> .

<https://www.theworldavatar.com/kg/lab_auto/derivation/DerivationAsyn_566fb1b2-4249-496d-b253-65a945edba68> <http://www.w3.org/2006/time#hasTime> <https://www.theworldavatar.com/kg/lab_auto/derivation/time_8e8a8f99-a4a5-4d51-a898-bfbeeb4b2663> ;
	<https://www.theworldavatar.com/kg/ontoderivation/isDerivedFrom> <https://www.theworldavatar.com/kg/lab_auto/lab2/HPLCReport_134c9562-1ca5-4c82-8e5d-738e379bc874> ;
	<https://www.theworldavatar.com/kg/ontoderivation/isDerivedUsing> <https://www.theworldavatar.com/kg/agents/Service__HPLC_PostPro/Service> ;
	a <https://www.theworldavatar.com/kg/ontoderivation/DerivationAsyn> .

<https://www.theworldavatar.com/kg/lab_auto/derivation/DerivationAsyn_5684993f-8517-4535-bc1e-05db0e7f0aae> <http://www.w3.org/2006/time#hasTime> <https://www.theworldavatar.com/kg/lab_auto/derivation/time_cb73f98e-6b18-4f4e-a6a9-73919604f7bf> ;
	<https://www.theworldavatar.com/kg/ontoderivation/isDerivedFrom> <https://www.theworldavatar.com/kg/lab_auto/derivation/DesignOfExperiment_a051f489-21af-4298-b8ed-7c3e5e106781> , <https://www.theworldavatar.com/kg/lab_auto/lab2/Laboratory_Dummy> ;
	<https://www.theworldavatar.com/kg/ontoderivation/isDerivedUsing> <https://www.theworldavatar.com/kg/agents/Service__DoE/Service> ;
	a <https://www.theworldavatar.com/kg/ontoderivation/DerivationAsyn> .

<https://www.theworldavatar.com/kg/lab_auto/derivation/DerivationAsyn_56ba707c-1dd3-4eab-91a4-4e0240f00370> <http://www.w3.org/2006/time#hasTime> <https://www.theworldavatar.com/kg/lab_auto/derivation/time_2f100b75-699a-40f3-8284-3b9642d31390> ;
	<https://www.theworldavatar.com/kg/ontoderivation/isDerivedFrom> <https://www.theworldavatar.com/kg/lab_auto/lab1/HPLCReport_ed2059e7-69cd-4562-b364-39d4ee20c346> ;
	<https://www.theworldavatar.com/kg/ontoderivation/isDerivedUsing> <https://www.theworldavatar.com/kg/agents/Service__HPLC_PostPro/Service> ;
	a <https://www.theworldavatar.com/kg/ontoderivation/DerivationAsyn> .

<https://www.theworldavatar.com/kg/lab_auto/derivation/DerivationAsyn_57088e53-b38a-4252-abf7-96a7492fc534> <http://www.w3.org/2006/time#hasTime> <https://www.theworldavatar.com/kg/lab_auto/derivation/time_b0db4c44-b21e-4c05-ab23-4ba21e85c58d> ;
	<https://www.theworldavatar.com/kg/ontoderivation/isDerivedFrom> <https://www.theworldavatar.com/kg/lab_auto/derivation/ReactionVariation_a07840d1-000d-457d-b198-67355065a4fe> .

<https://www.theworldavatar.com/kg/lab_auto/derivation/DerivationAsyn_a48d272d-8702-47f1-9b9d-722a661ed0e9> <https://www.theworldavatar.com/kg/ontoderivation/isDerivedFrom> <https://www.theworldavatar.com/kg/lab_auto/derivation/ReactionVariation_473233f1-5ad7-4f1e-ad21-91e567bbf826> ;
	<https://www.theworldavatar.com/kg/ontoderivation/isDerivedUsing> <https://www.theworldavatar.com/kg/agents/Service__Vapourtec__CARES/Service> ;
	a <https://www.theworldavatar.com/kg/ontoderivation/DerivationAsyn> .

<https://www.theworldavatar.com/kg/lab_auto/derivation/DerivationAsyn_a7001f76-e6b7-4440-8588-0a95e2d2cd24> <http://www.w3.org/2006/time#hasTime> <https://www.theworldavatar.com/kg/lab_auto/derivation/time_c9f92622-0821-4f32-819b-aa89ef8fa1f7> ;
	<https://www.theworldavatar.com/kg/ontoderivation/isDerivedFrom> <https://www.theworldavatar.com/kg/lab_auto/derivation/DesignOfExperiment_1e4fc2cb-68ec-447d-8cfd-7fc54e77cc4c> , <https://www.theworldavatar.com/kg/lab_auto/lab2/Laboratory_Dummy> ;
	<https://www.theworldavatar.com/kg/ontoderivation/isDerivedUsing> <https://www.theworldavatar.com/kg/agents/Service__DoE/Service> ;
	a <https://www.theworldavatar.com/kg/ontoderivation/DerivationAsyn> .

<https://www.theworldavatar.com/kg/lab_auto/derivation/DerivationAsyn_a7f59e04-f5e8-49c6-bde7-49478a131f99> <http://www.w3.org/2006/time#hasTime> <https://www.theworldavatar.com/kg/lab_auto/derivation/time_370fa340-501e-4935-bffd-4b383c321f4f> ;
	<https://www.theworldavatar.com/kg/ontoderivation/isDerivedFrom> <https://www.theworldavatar.com/kg/lab_auto/derivation/ReactionVariation_c765eb8c-c677-48ed-b631-9c727d22af33> , <https://www.theworldavatar.com/kg/lab_auto/lab1/ChemicalAmount_85688739-95ae-4989-8cbf-6004de053a54> ;
	<https://www.theworldavatar.com/kg/ontoderivation/isDerivedUsing> <https://www.theworldavatar.com/kg/agents/Service__HPLC__CAM/Service> ;
	a <https://www.theworldavatar.com/kg/ontoderivation/DerivationAsyn> .

<https://www.theworldavatar.com/kg/lab_auto/derivation/DerivationAsyn_a8a12451-20b3-40ea-86e7-03961f5a04dc> <http://www.w3.org/2006/time#hasTime> <https://www.theworldavatar.com/kg/lab_auto/derivation/time_1af8f2ee-75e3-4345-9351-f1962f2ad83e> ;
	<https://www.theworldavatar.com/kg/ontoderivation/isDerivedFrom> <https://www.theworldavatar.com/kg/lab_auto/lab2/HPLCReport_1c2dd202-3b3e-4d03-9db9-3db481aa0083> ;
	<https://www.theworldavatar.com/kg/ontoderivation/isDerivedUsing> <https://www.theworldavatar.com/kg/agents/Service__HPLC_PostPro/Service> ;
	a <https://www.theworldavatar.com/kg/ontoderivation/DerivationAsyn> .

<https://www.theworldavatar.com/kg/lab_auto/derivation/DerivationAsyn_a8dceb4c-9737-4c3c-9949-2d480f50b2b9> <http://www.w3.org/2006/time#hasTime> <https://www.theworldavatar.com/kg/lab_auto/derivation/time_1034e52b-b11a-4e66-9e00-b45b3030cb3a> ;
	<https://www.theworldavatar.com/kg/ontoderivation/isDerivedFrom> <https://www.theworldavatar.com/kg/lab_auto/lab2/HPLCReport_f398ed1e-fcb9-4d76-b962-755b8dab7fa6> ;
	<https://www.theworldavatar.com/kg/ontoderivation/isDerivedUsing> <https://www.theworldavatar.com/kg/agents/Service__HPLC_PostPro/Service> ;
	a <https://www.theworldavatar.com/kg/ontoderivation/DerivationAsyn> .

<https://www.theworldavatar.com/kg/lab_auto/derivation/DerivationAsyn_a8fabdda-9c8a-4e86-8c46-4925cee4685f> <http://www.w3.org/2006/time#hasTime> <https://www.theworldavatar.com/kg/lab_auto/derivation/time_a573f7ee-4a61-4f70-8184-61f830ca18f3> ;
	<https://www.theworldavatar.com/kg/ontoderivation/isDerivedFrom> <https://www.theworldavatar.com/kg/lab_auto/derivation/ReactionVariation_76aa4623-1747-4802-b9bf-f57dd79f047e> ;
	<https://www.theworldavatar.com/kg/ontoderivation/isDerivedUsing> <https://www.theworldavatar.com/kg/agents/Service__Vapourtec__CAM/Service> ;
	a <https://www.theworldavatar.com/kg/ontoderivation/DerivationAsyn> .

<https://www.theworldavatar.com/kg/lab_auto/derivation/DerivationAsyn_a9bbcc37-a6de-4425-8101-75dab23c6d64> <http://www.w3.org/2006/time#hasTime> <https://www.theworldavatar.com/kg/lab_auto/derivation/time_b9791ad9-7471-4767-815a-3242a1a331b0> ;
	<https://www.theworldavatar.com/kg/ontoderivation/isDerivedFrom> <https://www.theworldavatar.com/kg/lab_auto/derivation/ReactionVariation_60f02bf0-97b9-430b-acde-451521776670> ;
	<https://www.theworldavatar.com/kg/ontoderivation/isDerivedUsing> <https://www.theworldavatar.com/kg/agents/Service__Vapourtec__CARES/Service> ;
	a <https://www.theworldavatar.com/kg/ontoderivation/DerivationAsyn> .

<https://www.theworldavatar.com/kg/lab_auto/derivation/DerivationAsyn_ab212164-43dc-4ba3-828d-b5f087f559d5> <http://www.w3.org/2006/time#hasTime> <https://www.theworldavatar.com/kg/lab_auto/derivation/time_ee11302b-5a02-43f9-8e2e-9ae1e05547d0> ;
	<https://www.theworldavatar.com/kg/ontoderivation/isDerivedFrom> <https://www.theworldavatar.com/kg/lab_auto/lab2/HPLCReport_e0527df4-8b8a-44ce-92bb-2e86142f7cdf> ;
	<https://www.theworldavatar.com/kg/ontoderivation/isDerivedUsing> <https://www.theworldavatar.com/kg/agents/Service__HPLC_PostPro/Service> ;
	a <https://www.theworldavatar.com/kg/ontoderivation/DerivationAsyn> .

<https://www.theworldavatar.com/kg/lab_auto/derivation/DerivationAsyn_abc4a87a-4db8-443d-a76b-8e5a33b87383> <http://www.w3.org/2006/time#hasTime> <https://www.theworldavatar.com/kg/lab_auto/derivation/time_450e4bd8-2cd9-40a7-b162-c40834f31e8e> ;
	<https://www.theworldavatar.com/kg/ontoderivation/isDerivedFrom> <https://www.theworldavatar.com/kg/lab_auto/derivation/ReactionVariation_d42cd029-7be7-42bb-ae37-dc10e4f700a9> , <https://www.theworldavatar.com/kg/lab_auto/lab1/ChemicalAmount_c925a583-4beb-45b1-8b99-f971625587b8> ;
	<https://www.theworldavatar.com/kg/ontoderivation/isDerivedUsing> <https://www.theworldavatar.com/kg/agents/Service__HPLC__CAM/Service> ;
	a <https://www.theworldavatar.com/kg/ontoderivation/DerivationAsyn> .

<https://www.theworldavatar.com/kg/lab_auto/derivation/DerivationAsyn_ad5a2e3d-bf11-4e90-9c3a-454e85f20d10> <http://www.w3.org/2006/time#hasTime> <https://www.theworldavatar.com/kg/lab_auto/derivation/time_0a79e162-5140-4cde-a6e0-e5c01cb6dd47> ;
	<https://www.theworldavatar.com/kg/ontoderivation/isDerivedFrom> <https://www.theworldavatar.com/kg/lab_auto/derivation/DesignOfExperiment_38ef43e4-5ecd-4cdd-840d-9ac9ce0a2cba> , <https://www.theworldavatar.com/kg/lab_auto/lab1/Laboratory_Dummy> ;
	<https://www.theworldavatar.com/kg/ontoderivation/isDerivedUsing> <https://www.theworldavatar.com/kg/agents/Service__DoE/Service> ;
	a <https://www.theworldavatar.com/kg/ontoderivation/DerivationAsyn> .

<https://www.theworldavatar.com/kg/lab_auto/derivation/DerivationAsyn_adaaf44e-99be-4235-a958-12884d18edcb> <http://www.w3.org/2006/time#hasTime> <https://www.theworldavatar.com/kg/lab_auto/derivation/time_fed46e2e-1346-47c9-bf2e-772ac2fd7e05> ;
	<https://www.theworldavatar.com/kg/ontoderivation/isDerivedFrom> <https://www.theworldavatar.com/kg/lab_auto/derivation/ReactionVariation_e957ae0a-f48c-4cc1-9ceb-c2eacc219932> ;
	<https://www.theworldavatar.com/kg/ontoderivation/isDerivedUsing> <https://www.theworldavatar.com/kg/agents/Service__Vapourtec__CARES/Service> ;
	a <https://www.theworldavatar.com/kg/ontoderivation/DerivationAsyn> .

<https://www.theworldavatar.com/kg/lab_auto/derivation/DerivationAsyn_ae664080-bfdd-42f2-8e31-7f64ba061326> <http://www.w3.org/2006/time#hasTime> <https://www.theworldavatar.com/kg/lab_auto/derivation/time_0c34d65a-7760-4ac5-be05-104c9a135407> ;
	<https://www.theworldavatar.com/kg/ontoderivation/isDerivedFrom> <https://www.theworldavatar.com/kg/lab_auto/derivation/ReactionVariation_92151378-b70c-4907-99ca-2c0ccf839831> ;
	<https://www.theworldavatar.com/kg/ontoderivation/isDerivedUsing> <https://www.theworldavatar.com/kg/agents/Service__Vapourtec__CAM/Service> ;
	a <https://www.theworldavatar.com/kg/ontoderivation/DerivationAsyn> .

<https://www.theworldavatar.com/kg/lab_auto/derivation/DerivationAsyn_b0e70457-bf22-4a3e-ba1e-70335bcf22a1> <http://www.w3.org/2006/time#hasTime> <https://www.theworldavatar.com/kg/lab_auto/derivation/time_0e753076-716d-468c-91d2-802bfbd2c582> ;
	<https://www.theworldavatar.com/kg/ontoderivation/isDerivedFrom> <https://www.theworldavatar.com/kg/lab_auto/derivation/ReactionVariation_c765eb8c-c677-48ed-b631-9c727d22af33> , <https://www.theworldavatar.com/kg/lab_auto/lab1/Laboratory_Dummy> ;
	<https://www.theworldavatar.com/kg/ontoderivation/isDerivedUsing> <https://www.theworldavatar.com/kg/agents/Service__VapourtecSchedule/Service> ;
	a <https://www.theworldavatar.com/kg/ontoderivation/DerivationAsyn> .

<https://www.theworldavatar.com/kg/lab_auto/derivation/DerivationAsyn_b1c23b1e-a65c-4840-b514-4674bbd4e035> <http://www.w3.org/2006/time#hasTime> <https://www.theworldavatar.com/kg/lab_auto/derivation/time_c0509d6e-3ebf-45ef-b73c-55b69d12b79f> ;
	<https://www.theworldavatar.com/kg/ontoderivation/isDerivedFrom> <https://www.theworldavatar.com/kg/lab_auto/derivation/ReactionVariation_205fedf7-8b45-4aa3-a71f-28b1d940062c> , <https://www.theworldavatar.com/kg/lab_auto/lab1/Laboratory_Dummy> ;
	<https://www.theworldavatar.com/kg/ontoderivation/isDerivedUsing> <https://www.theworldavatar.com/kg/agents/Service__VapourtecSchedule/Service> ;
	a <https://www.theworldavatar.com/kg/ontoderivation/DerivationAsyn> .

<https://www.theworldavatar.com/kg/lab_auto/derivation/DerivationAsyn_b1f9a33d-0bd1-4bea-9b93-e77eb7b8129c> <http://www.w3.org/2006/time#hasTime> <https://www.theworldavatar.com/kg/lab_auto/derivation/time_3d6cc41f-8a99-4dc0-b2d1-9a19a7a5111e> ;
	<https://www.theworldavatar.com/kg/ontoderivation/isDerivedFrom> <https://www.theworldavatar.com/kg/lab_auto/lab1/HPLCReport_c44eb93c-0158-4de0-890e-42b8bba6f712> ;
	<https://www.theworldavatar.com/kg/ontoderivation/isDerivedUsing> <https://www.theworldavatar.com/kg/agents/Service__HPLC_PostPro/Service> ;
	a <https://www.theworldavatar.com/kg/ontoderivation/DerivationAsyn> .

<https://www.theworldavatar.com/kg/lab_auto/derivation/DerivationAsyn_b2f47a6a-a6d1-464e-b378-3798ad001309> <http://www.w3.org/2006/time#hasTime> <https://www.theworldavatar.com/kg/lab_auto/derivation/time_653780a0-caa7-4dc2-b978-164baa561037> ;
	<https://www.theworldavatar.com/kg/ontoderivation/isDerivedFrom> <https://www.theworldavatar.com/kg/lab_auto/lab2/HPLCReport_514dc1e8-98ec-46e5-9044-21bdb9989285> ;
	<https://www.theworldavatar.com/kg/ontoderivation/isDerivedUsing> <https://www.theworldavatar.com/kg/agents/Service__HPLC_PostPro/Service> ;
	a <https://www.theworldavatar.com/kg/ontoderivation/DerivationAsyn> .

<https://www.theworldavatar.com/kg/lab_auto/derivation/DerivationAsyn_b39fc5eb-0ccf-497b-8930-238965d25a58> <http://www.w3.org/2006/time#hasTime> <https://www.theworldavatar.com/kg/lab_auto/derivation/time_1058aa5f-1ff6-4649-8761-11d5dbd703f6> ;
	<https://www.theworldavatar.com/kg/ontoderivation/isDerivedFrom> <https://www.theworldavatar.com/kg/lab_auto/lab1/Laboratory_Dummy> , <https://www.theworldavatar.com/kg/lab_auto/derivation/DesignOfExperiment_846a3f43-ab98-4f86-9df9-062aa4f344b9> ;
	<https://www.theworldavatar.com/kg/ontoderivation/isDerivedUsing> <https://www.theworldavatar.com/kg/agents/Service__DoE/Service> ;
	a <https://www.theworldavatar.com/kg/ontoderivation/DerivationAsyn> .

<https://www.theworldavatar.com/kg/lab_auto/derivation/DerivationAsyn_b3e03ce3-61ee-4540-9b51-893529d37bc5> <http://www.w3.org/2006/time#hasTime> <https://www.theworldavatar.com/kg/lab_auto/derivation/time_87e9c064-3568-4f64-ab06-0d105a7075cc> ;
	<https://www.theworldavatar.com/kg/ontoderivation/isDerivedFrom> <https://www.theworldavatar.com/kg/lab_auto/lab1/Laboratory_Dummy> , <https://www.theworldavatar.com/kg/lab_auto/derivation/DesignOfExperiment_bbd44465-bf1f-4f90-a3c0-485c0e663566> ;
	<https://www.theworldavatar.com/kg/ontoderivation/isDerivedUsing> <https://www.theworldavatar.com/kg/agents/Service__DoE/Service> ;
	a <https://www.theworldavatar.com/kg/ontoderivation/DerivationAsyn> .

<https://www.theworldavatar.com/kg/lab_auto/derivation/DerivationAsyn_b6de0f79-9b3e-4378-8d38-d325d5ebbd5b> <http://www.w3.org/2006/time#hasTime> <https://www.theworldavatar.com/kg/lab_auto/derivation/time_93d00de1-f1b0-43b1-96a9-bfd5a4aa9423> ;
	<https://www.theworldavatar.com/kg/ontoderivation/isDerivedFrom> <https://www.theworldavatar.com/kg/lab_auto/derivation/DesignOfExperiment_70d0e4b0-05fd-4fb9-b8a3-568637484b54> , <https://www.theworldavatar.com/kg/lab_auto/lab1/Laboratory_Dummy> ;
	<https://www.theworldavatar.com/kg/ontoderivation/isDerivedUsing> <https://www.theworldavatar.com/kg/agents/Service__DoE/Service> ;
	a <https://www.theworldavatar.com/kg/ontoderivation/DerivationAsyn> .

<https://www.theworldavatar.com/kg/lab_auto/derivation/DerivationAsyn_b6e17c11-a0de-4971-b43b-4eecd072e6a6> <http://www.w3.org/2006/time#hasTime> <https://www.theworldavatar.com/kg/lab_auto/derivation/time_1a867b8b-a2da-4d71-91fc-ba70d6262b0b> ;
	<https://www.theworldavatar.com/kg/ontoderivation/isDerivedFrom> <https://www.theworldavatar.com/kg/lab_auto/derivation/DesignOfExperiment_e617f9a0-37ec-4905-8535-ad8a0591c6cc> , <https://www.theworldavatar.com/kg/lab_auto/lab1/Laboratory_Dummy> ;
	<https://www.theworldavatar.com/kg/ontoderivation/isDerivedUsing> <https://www.theworldavatar.com/kg/agents/Service__DoE/Service> ;
	a <https://www.theworldavatar.com/kg/ontoderivation/DerivationAsyn> .

<https://www.theworldavatar.com/kg/lab_auto/derivation/DerivationAsyn_b701fc87-0c27-4b2d-a5fa-f08ea79c6c17> <http://www.w3.org/2006/time#hasTime> <https://www.theworldavatar.com/kg/lab_auto/derivation/time_7ebd6cdd-4394-4466-bea0-2ea2a83babe0> ;
	<https://www.theworldavatar.com/kg/ontoderivation/isDerivedFrom> <https://www.theworldavatar.com/kg/lab_auto/derivation/ReactionExperiment_2a39187f-d2e3-4d89-819b-a980f83f9c5a> , <https://www.theworldavatar.com/kg/lab_auto/lab1/Laboratory_Dummy> ;
	<https://www.theworldavatar.com/kg/ontoderivation/isDerivedUsing> <https://www.theworldavatar.com/kg/agents/Service__VapourtecSchedule/Service> ;
	a <https://www.theworldavatar.com/kg/ontoderivation/DerivationAsyn> .

<https://www.theworldavatar.com/kg/lab_auto/derivation/DerivationAsyn_b777e970-71c2-4edb-8108-225c4ddec699> <http://www.w3.org/2006/time#hasTime> <https://www.theworldavatar.com/kg/lab_auto/derivation/time_1964f4d0-f794-4108-ae2a-f593fb292198> ;
	<https://www.theworldavatar.com/kg/ontoderivation/isDerivedFrom> <https://www.theworldavatar.com/kg/lab_auto/derivation/ReactionVariation_6f6514cb-299c-4686-a5fe-4755facdb2f1> ;
	<https://www.theworldavatar.com/kg/ontoderivation/isDerivedUsing> <https://www.theworldavatar.com/kg/agents/Service__Vapourtec__CAM/Service> ;
	a <https://www.theworldavatar.com/kg/ontoderivation/DerivationAsyn> .

<https://www.theworldavatar.com/kg/lab_auto/derivation/DerivationAsyn_b778f22d-33cb-4e34-b900-7f19fd00a38c> <http://www.w3.org/2006/time#hasTime> <https://www.theworldavatar.com/kg/lab_auto/derivation/time_841a76f7-2d6f-4021-bdf2-8d9e4c0f3f54> ;
	<https://www.theworldavatar.com/kg/ontoderivation/isDerivedFrom> <https://www.theworldavatar.com/kg/lab_auto/lab1/Laboratory_Dummy> .

<https://www.theworldavatar.com/kg/lab_auto/derivation/Domain_f526cb5e-9751-4537-a81e-d85dc6a17cd1> <https://www.theworldavatar.com/kg/ontodoe/hasFixedParameter> <https://www.theworldavatar.com/kg/lab_auto/doe_template/FixedParameter_2986300f-7475-4f17-95ef-8d82dc2fa6dc> ;
	a <https://www.theworldavatar.com/kg/ontodoe/Domain> .

<https://www.theworldavatar.com/kg/lab_auto/derivation/Domain_fe380626-c4ee-432f-87ae-3f529643cc5e> <https://www.theworldavatar.com/kg/ontodoe/hasDesignVariable> <https://www.theworldavatar.com/kg/lab_auto/doe_template/ContinuousVariable_098589e1-dc0d-4ad7-94d6-90fe412a07eb> , <https://www.theworldavatar.com/kg/lab_auto/doe_template/ContinuousVariable_142c1853-627d-4c91-a33a-d79590e4e363> , <https://www.theworldavatar.com/kg/lab_auto/doe_template/ContinuousVariable_54b2e432-48dc-4dfc-a54e-ccea747ba6e9> , <https://www.theworldavatar.com/kg/lab_auto/doe_template/ContinuousVariable_9b5d8ca1-7b84-4db5-8e8a-272e9a3711e6> ;
	<https://www.theworldavatar.com/kg/ontodoe/hasFixedParameter> <https://www.theworldavatar.com/kg/lab_auto/doe_template/FixedParameter_92d1cbcf-88fb-40a9-aafe-9fc2b6718f39> , <https://www.theworldavatar.com/kg/lab_auto/doe_template/FixedParameter_94f42ba2-a5ae-47a7-8a88-21ea46831795> ;
	a <https://www.theworldavatar.com/kg/ontodoe/Domain> .

<https://www.theworldavatar.com/kg/lab_auto/derivation/Domain_fec7cdfe-3ea7-4cc3-9749-ec3c754c73e4> <https://www.theworldavatar.com/kg/ontodoe/hasDesignVariable> <https://www.theworldavatar.com/kg/lab_auto/doe_template/ContinuousVariable_35c38901-685a-47b0-9ba6-0838b77623ad> , <https://www.theworldavatar.com/kg/lab_auto/doe_template/ContinuousVariable_583c7bc1-8bd8-4d69-938e-6a1511bf7e17> , <https://www.theworldavatar.com/kg/lab_auto/doe_template/ContinuousVariable_92222cbb-e807-4000-a2d3-8d4b4351dd57> , <https://www.theworldavatar.com/kg/lab_auto/doe_template/ContinuousVariable_cee84ae4-fb1e-4a64-a843-1b11a8c4bb5e> ;
	<https://www.theworldavatar.com/kg/ontodoe/hasFixedParameter> <https://www.theworldavatar.com/kg/lab_auto/doe_template/FixedParameter_0c2e37e3-f986-44d4-99bf-7867cc21300f> , <https://www.theworldavatar.com/kg/lab_auto/doe_template/FixedParameter_e3f891f4-f024-43bc-9257-9b872e63d859> ;
	a <https://www.theworldavatar.com/kg/ontodoe/Domain> .

<https://www.theworldavatar.com/kg/lab_auto/derivation/EnvironmentalFactor_000680a3-b8a5-41e6-851e-dbc4f5b4e09b> <http://www.ontology-of-units-of-measure.org/resource/om-2/hasValue> <https://www.theworldavatar.com/kg/lab_auto/derivation/Measure_297ae7c7-250b-42c9-bf69-01a60412a003> ;
	<https://www.theworldavatar.com/kg/ontoderivation/belongsTo> <https://www.theworldavatar.com/kg/lab_auto/derivation/DerivationAsyn_933ecc88-ca8b-430a-9a0b-d6fd55d50c10> ;
	a <https://www.theworldavatar.com/kg/ontoreaction/EnvironmentalFactor> .

<https://www.theworldavatar.com/kg/lab_auto/derivation/EnvironmentalFactor_039b7298-ad68-45d8-8107-8acbc8cfd871> <http://www.ontology-of-units-of-measure.org/resource/om-2/hasValue> <https://www.theworldavatar.com/kg/lab_auto/derivation/Measure_3c61716c-61ea-4d60-ac7f-1f491ead4013> ;
	<https://www.theworldavatar.com/kg/ontoderivation/belongsTo> <https://www.theworldavatar.com/kg/lab_auto/derivation/DerivationAsyn_a8dceb4c-9737-4c3c-9949-2d480f50b2b9> ;
	a <https://www.theworldavatar.com/kg/ontoreaction/EnvironmentalFactor> .

<https://www.theworldavatar.com/kg/lab_auto/derivation/EnvironmentalFactor_0795b931-1865-4495-82d6-998476093001> <http://www.ontology-of-units-of-measure.org/resource/om-2/hasValue> <https://www.theworldavatar.com/kg/lab_auto/derivation/Measure_4b964aea-9540-459c-93bd-b72a04a7159e> ;
	<https://www.theworldavatar.com/kg/ontoderivation/belongsTo> <https://www.theworldavatar.com/kg/lab_auto/derivation/DerivationAsyn_a5b31bc0-b737-4b19-b98d-a481d731f308> ;
	a <https://www.theworldavatar.com/kg/ontoreaction/EnvironmentalFactor> .

<https://www.theworldavatar.com/kg/lab_auto/derivation/EnvironmentalFactor_12e033b8-86a2-457e-a559-31e959d8d503> <http://www.ontology-of-units-of-measure.org/resource/om-2/hasValue> <https://www.theworldavatar.com/kg/lab_auto/derivation/Measure_094ff559-6997-49c9-b9df-36f6410e9a43> ;
	<https://www.theworldavatar.com/kg/ontoderivation/belongsTo> <https://www.theworldavatar.com/kg/lab_auto/derivation/DerivationAsyn_716384df-fd68-472d-9993-c9fa76dd798e> ;
	a <https://www.theworldavatar.com/kg/ontoreaction/EnvironmentalFactor> .

<https://www.theworldavatar.com/kg/lab_auto/derivation/EnvironmentalFactor_145128a7-687c-420f-bf6a-0b1511ed57c0> <http://www.ontology-of-units-of-measure.org/resource/om-2/hasValue> <https://www.theworldavatar.com/kg/lab_auto/derivation/Measure_571f07ba-6e09-4a78-b38b-52961867f0a4> ;
	<https://www.theworldavatar.com/kg/ontoderivation/belongsTo> <https://www.theworldavatar.com/kg/lab_auto/derivation/DerivationAsyn_ec5ef745-cc70-4975-bef4-e18225ad2e52> ;
	a <https://www.theworldavatar.com/kg/ontoreaction/EnvironmentalFactor> .

<https://www.theworldavatar.com/kg/lab_auto/derivation/EnvironmentalFactor_1467e394-b4e4-4b6a-b424-11341dd6f1a2> <http://www.ontology-of-units-of-measure.org/resource/om-2/hasValue> <https://www.theworldavatar.com/kg/lab_auto/derivation/Measure_11f9ddcf-5a9e-4aeb-ad2f-b32481209934> ;
	<https://www.theworldavatar.com/kg/ontoderivation/belongsTo> <https://www.theworldavatar.com/kg/lab_auto/derivation/DerivationAsyn_566fb1b2-4249-496d-b253-65a945edba68> ;
	a <https://www.theworldavatar.com/kg/ontoreaction/EnvironmentalFactor> .

<https://www.theworldavatar.com/kg/lab_auto/derivation/EnvironmentalFactor_193b164b-225a-4000-ba01-17d227143ef7> <http://www.ontology-of-units-of-measure.org/resource/om-2/hasValue> <https://www.theworldavatar.com/kg/lab_auto/derivation/Measure_57a4e294-e94b-4f75-8491-75ba00c209f4> ;
	<https://www.theworldavatar.com/kg/ontoderivation/belongsTo> <https://www.theworldavatar.com/kg/lab_auto/derivation/DerivationAsyn_a8a12451-20b3-40ea-86e7-03961f5a04dc> ;
	a <https://www.theworldavatar.com/kg/ontoreaction/EnvironmentalFactor> .

<https://www.theworldavatar.com/kg/lab_auto/derivation/EnvironmentalFactor_1b19db89-f8ce-4683-b87e-1b0ce5ab6b52> <http://www.ontology-of-units-of-measure.org/resource/om-2/hasValue> <https://www.theworldavatar.com/kg/lab_auto/derivation/Measure_7596753d-3bc3-4972-b9c5-070ee59e4e4c> ;
	<https://www.theworldavatar.com/kg/ontoderivation/belongsTo> <https://www.theworldavatar.com/kg/lab_auto/derivation/DerivationAsyn_21a1f80e-1857-455a-a4d6-4af25d1c8590> ;
	a <https://www.theworldavatar.com/kg/ontoreaction/EnvironmentalFactor> .

<https://www.theworldavatar.com/kg/lab_auto/derivation/EnvironmentalFactor_20098ca9-b692-413f-8186-b19b0b7561ee> <http://www.ontology-of-units-of-measure.org/resource/om-2/hasValue> <https://www.theworldavatar.com/kg/lab_auto/derivation/Measure_8e5edf3e-4727-46e4-b956-a35d83458718> ;
	<https://www.theworldavatar.com/kg/ontoderivation/belongsTo> <https://www.theworldavatar.com/kg/lab_auto/derivation/DerivationAsyn_6d49df42-ef48-4adb-94b4-3bfc8b007dad> ;
	a <https://www.theworldavatar.com/kg/ontoreaction/EnvironmentalFactor> .

<https://www.theworldavatar.com/kg/lab_auto/derivation/EnvironmentalFactor_217bb14c-4063-4064-8df6-d38d4ebced2e> <http://www.ontology-of-units-of-measure.org/resource/om-2/hasValue> <https://www.theworldavatar.com/kg/lab_auto/derivation/Measure_f2a03439-a64d-4866-b78c-71f1a57ea6ac> ;
	<https://www.theworldavatar.com/kg/ontoderivation/belongsTo> <https://www.theworldavatar.com/kg/lab_auto/derivation/DerivationAsyn_2ff5d92d-bd17-4d57-a87c-18059e7de15c> ;
	a <https://www.theworldavatar.com/kg/ontoreaction/EnvironmentalFactor> .

<https://www.theworldavatar.com/kg/lab_auto/derivation/EnvironmentalFactor_224d2cd3-9511-45fe-87c7-82b4b5e62e98> <http://www.ontology-of-units-of-measure.org/resource/om-2/hasValue> <https://www.theworldavatar.com/kg/lab_auto/derivation/Measure_6ee215e5-d67b-42f2-9e51-1d1df48a9de2> ;
	<https://www.theworldavatar.com/kg/ontoderivation/belongsTo> <https://www.theworldavatar.com/kg/lab_auto/derivation/DerivationAsyn_9a9e0925-69f3-48d2-b7ad-ed38b2f3342c> ;
	a <https://www.theworldavatar.com/kg/ontoreaction/EnvironmentalFactor> .

<https://www.theworldavatar.com/kg/lab_auto/derivation/EnvironmentalFactor_2aaabe77-ce56-4936-8b7b-ebbeeadbbba8> <http://www.ontology-of-units-of-measure.org/resource/om-2/hasValue> <https://www.theworldavatar.com/kg/lab_auto/derivation/Measure_3eae2316-63a3-4b25-b791-f4c5869a38ba> ;
	<https://www.theworldavatar.com/kg/ontoderivation/belongsTo> <https://www.theworldavatar.com/kg/lab_auto/derivation/DerivationAsyn_7a423d15-2c1e-4d8d-8591-5eca602bed11> ;
	a <https://www.theworldavatar.com/kg/ontoreaction/EnvironmentalFactor> .

<https://www.theworldavatar.com/kg/lab_auto/derivation/EnvironmentalFactor_3b744072-28e3-43ae-a4a5-4ba4e03b4286> <http://www.ontology-of-units-of-measure.org/resource/om-2/hasValue> <https://www.theworldavatar.com/kg/lab_auto/derivation/Measure_d26c22ee-ec20-4629-996e-70b747bc25b3> ;
	<https://www.theworldavatar.com/kg/ontoderivation/belongsTo> <https://www.theworldavatar.com/kg/lab_auto/derivation/DerivationAsyn_5d74248a-d194-4adf-9e0d-e869985bd981> ;
	a <https://www.theworldavatar.com/kg/ontoreaction/EnvironmentalFactor> .

<https://www.theworldavatar.com/kg/lab_auto/derivation/EnvironmentalFactor_3e4b1c6c-caba-4fe5-93b4-e78361ac9809> <http://www.ontology-of-units-of-measure.org/resource/om-2/hasValue> <https://www.theworldavatar.com/kg/lab_auto/derivation/Measure_80906b3a-9e7d-4dfd-986e-6560e8b02354> ;
	<https://www.theworldavatar.com/kg/ontoderivation/belongsTo> <https://www.theworldavatar.com/kg/lab_auto/derivation/DerivationAsyn_26fb6b6f-e55b-46d0-9cc3-bd3dd7b39208> ;
	a <https://www.theworldavatar.com/kg/ontoreaction/EnvironmentalFactor> .

<https://www.theworldavatar.com/kg/lab_auto/derivation/EnvironmentalFactor_4224284a-afec-495f-abbf-7856268dbfb7> <http://www.ontology-of-units-of-measure.org/resource/om-2/hasValue> <https://www.theworldavatar.com/kg/lab_auto/derivation/Measure_08e83c79-79a2-4526-9ee0-3366dab1c279> ;
	<https://www.theworldavatar.com/kg/ontoderivation/belongsTo> <https://www.theworldavatar.com/kg/lab_auto/derivation/DerivationAsyn_0a7bda35-e6ab-446d-b5b5-3403412cd4cd> ;
	a <https://www.theworldavatar.com/kg/ontoreaction/EnvironmentalFactor> .

<https://www.theworldavatar.com/kg/lab_auto/derivation/EnvironmentalFactor_4421069d-1d38-4794-b9a4-0d870e8b7392> <http://www.ontology-of-units-of-measure.org/resource/om-2/hasValue> <https://www.theworldavatar.com/kg/lab_auto/derivation/Measure_8beec67c-17fb-4b82-9994-d6a87bce5118> ;
	<https://www.theworldavatar.com/kg/ontoderivation/belongsTo> <https://www.theworldavatar.com/kg/lab_auto/derivation/DerivationAsyn_0189b0dd-7d75-4749-8ebb-d7608fac9041> ;
	a <https://www.theworldavatar.com/kg/ontoreaction/EnvironmentalFactor> .

<https://www.theworldavatar.com/kg/lab_auto/derivation/EnvironmentalFactor_46a264cb-67ce-4dc9-9a44-39c5ed14df5b> <http://www.ontology-of-units-of-measure.org/resource/om-2/hasValue> <https://www.theworldavatar.com/kg/lab_auto/derivation/Measure_2847d776-dcbb-4662-8a5c-b1e3242ea447> ;
	<https://www.theworldavatar.com/kg/ontoderivation/belongsTo> <https://www.theworldavatar.com/kg/lab_auto/derivation/DerivationAsyn_b1f9a33d-0bd1-4bea-9b93-e77eb7b8129c> ;
	a <https://www.theworldavatar.com/kg/ontoreaction/EnvironmentalFactor> .

<https://www.theworldavatar.com/kg/lab_auto/derivation/EnvironmentalFactor_476def45-21c3-45e8-b0c5-3da8f7c24197> <http://www.ontology-of-units-of-measure.org/resource/om-2/hasValue> <https://www.theworldavatar.com/kg/lab_auto/derivation/Measure_96631f94-d871-4f09-849f-c1a417b7b38a> ;
	<https://www.theworldavatar.com/kg/ontoderivation/belongsTo> <https://www.theworldavatar.com/kg/lab_auto/derivation/DerivationAsyn_fbc832bf-11ae-4a23-8059-a4d24437456c> ;
	a <https://www.theworldavatar.com/kg/ontoreaction/EnvironmentalFactor> .

<https://www.theworldavatar.com/kg/lab_auto/derivation/EnvironmentalFactor_47c58478-c6d0-425d-950c-2b78de3230e8> <http://www.ontology-of-units-of-measure.org/resource/om-2/hasValue> <https://www.theworldavatar.com/kg/lab_auto/derivation/Measure_6e02d2be-fe9c-45a6-b51f-f482bc58bdf2> ;
	<https://www.theworldavatar.com/kg/ontoderivation/belongsTo> <https://www.theworldavatar.com/kg/lab_auto/derivation/DerivationAsyn_0e56287a-1f6f-40fb-9ec0-e103e7a0fd70> ;
	a <https://www.theworldavatar.com/kg/ontoreaction/EnvironmentalFactor> .

<https://www.theworldavatar.com/kg/lab_auto/derivation/EnvironmentalFactor_4d20c5c3-900b-4874-9eef-35d30f2b0d78> <http://www.ontology-of-units-of-measure.org/resource/om-2/hasValue> <https://www.theworldavatar.com/kg/lab_auto/derivation/Measure_cf5d97be-4fa6-4b3e-92b9-cf6b984a4b08> ;
	<https://www.theworldavatar.com/kg/ontoderivation/belongsTo> <https://www.theworldavatar.com/kg/lab_auto/derivation/DerivationAsyn_7b8b7a50-445e-4778-8a4c-047d1ace8447> ;
	a <https://www.theworldavatar.com/kg/ontoreaction/EnvironmentalFactor> .

<https://www.theworldavatar.com/kg/lab_auto/derivation/EnvironmentalFactor_5440ca1f-d824-44d7-bfd0-3b8c74495ada> <http://www.ontology-of-units-of-measure.org/resource/om-2/hasValue> <https://www.theworldavatar.com/kg/lab_auto/derivation/Measure_aae9fa97-9eb0-47d9-9272-5daeeaded5bd> ;
	<https://www.theworldavatar.com/kg/ontoderivation/belongsTo> <https://www.theworldavatar.com/kg/lab_auto/derivation/DerivationAsyn_7c8cb508-2c93-482c-81f7-e1d7c29fe09e> ;
	a <https://www.theworldavatar.com/kg/ontoreaction/EnvironmentalFactor> .

<https://www.theworldavatar.com/kg/lab_auto/derivation/EnvironmentalFactor_55c911c2-3d42-4c92-a054-aa790a9cc442> <http://www.ontology-of-units-of-measure.org/resource/om-2/hasValue> <https://www.theworldavatar.com/kg/lab_auto/derivation/Measure_70a2ef36-da9a-4cc6-ab28-1ba62aaa9b8b> ;
	<https://www.theworldavatar.com/kg/ontoderivation/belongsTo> <https://www.theworldavatar.com/kg/lab_auto/derivation/DerivationAsyn_ab212164-43dc-4ba3-828d-b5f087f559d5> ;
	a <https://www.theworldavatar.com/kg/ontoreaction/EnvironmentalFactor> .

<https://www.theworldavatar.com/kg/lab_auto/derivation/EnvironmentalFactor_56ec6b57-5309-42f7-9986-313be229bb59> <http://www.ontology-of-units-of-measure.org/resource/om-2/hasValue> <https://www.theworldavatar.com/kg/lab_auto/derivation/Measure_4d636b52-a59d-42f8-b1f1-ca20ef093f6d> ;
	<https://www.theworldavatar.com/kg/ontoderivation/belongsTo> <https://www.theworldavatar.com/kg/lab_auto/derivation/DerivationAsyn_553d31ce-42c5-4429-bc2e-bf55d42e65d9> ;
	a <https://www.theworldavatar.com/kg/ontoreaction/EnvironmentalFactor> .

<https://www.theworldavatar.com/kg/lab_auto/derivation/EnvironmentalFactor_5bbe9746-e8af-4af5-a77d-273f6fa0c4d6> <http://www.ontology-of-units-of-measure.org/resource/om-2/hasValue> <https://www.theworldavatar.com/kg/lab_auto/derivation/Measure_28de694c-f5b8-464c-8a76-85a9da367f19> ;
	<https://www.theworldavatar.com/kg/ontoderivation/belongsTo> <https://www.theworldavatar.com/kg/lab_auto/derivation/DerivationAsyn_7b27e214-9d5f-4547-829b-33aede6648ae> ;
	a <https://www.theworldavatar.com/kg/ontoreaction/EnvironmentalFactor> .

<https://www.theworldavatar.com/kg/lab_auto/derivation/EnvironmentalFactor_5d1772b2-cb2e-4b9c-bd24-46e6b1916695> <http://www.ontology-of-units-of-measure.org/resource/om-2/hasValue> <https://www.theworldavatar.com/kg/lab_auto/derivation/Measure_f94a8f40-b9e5-4699-bce8-8d9ffdfbae01> ;
	<https://www.theworldavatar.com/kg/ontoderivation/belongsTo> <https://www.theworldavatar.com/kg/lab_auto/derivation/DerivationAsyn_9ceb7ef8-57f9-44d6-8dae-17131f383406> ;
	a <https://www.theworldavatar.com/kg/ontoreaction/EnvironmentalFactor> .

<https://www.theworldavatar.com/kg/lab_auto/derivation/EnvironmentalFactor_6258da14-2993-4a92-9603-d4f93b5d9a0c> <http://www.ontology-of-units-of-measure.org/resource/om-2/hasValue> <https://www.theworldavatar.com/kg/lab_auto/derivation/Measure_b2d15392-abbb-4a28-98ff-54f4bc3bf673> ;
	<https://www.theworldavatar.com/kg/ontoderivation/belongsTo> <https://www.theworldavatar.com/kg/lab_auto/derivation/DerivationAsyn_d3b3248d-58ec-4c47-8dcc-b0b9cf06187a> ;
	a <https://www.theworldavatar.com/kg/ontoreaction/EnvironmentalFactor> .

<https://www.theworldavatar.com/kg/lab_auto/derivation/EnvironmentalFactor_6b4a7ebc-7141-4d31-b499-c34b1c74635e> <http://www.ontology-of-units-of-measure.org/resource/om-2/hasValue> <https://www.theworldavatar.com/kg/lab_auto/derivation/Measure_459ed2a0-8665-4af9-8bb1-a225ebddbac1> ;
	<https://www.theworldavatar.com/kg/ontoderivation/belongsTo> <https://www.theworldavatar.com/kg/lab_auto/derivation/DerivationAsyn_ef7b0484-c6f8-4f9c-810c-3eb82022631b> ;
	a <https://www.theworldavatar.com/kg/ontoreaction/EnvironmentalFactor> .

<https://www.theworldavatar.com/kg/lab_auto/derivation/EnvironmentalFactor_6dcd60e7-a0e1-4352-894e-0a77bc06a83e> <http://www.ontology-of-units-of-measure.org/resource/om-2/hasValue> <https://www.theworldavatar.com/kg/lab_auto/derivation/Measure_12bbcc4c-ac1d-413f-bae9-bb6eabd437ee> ;
	<https://www.theworldavatar.com/kg/ontoderivation/belongsTo> <https://www.theworldavatar.com/kg/lab_auto/derivation/DerivationAsyn_f07f4efa-2d97-4042-9906-23f64e15711b> ;
	a <https://www.theworldavatar.com/kg/ontoreaction/EnvironmentalFactor> .

<https://www.theworldavatar.com/kg/lab_auto/derivation/DerivationAsyn_57088e53-b38a-4252-abf7-96a7492fc534> <https://www.theworldavatar.com/kg/ontoderivation/isDerivedUsing> <https://www.theworldavatar.com/kg/agents/Service__Vapourtec__CAM/Service> ;
	a <https://www.theworldavatar.com/kg/ontoderivation/DerivationAsyn> .

<https://www.theworldavatar.com/kg/lab_auto/derivation/DerivationAsyn_57599632-ae3a-44ab-85e1-b2ece70928c2> <http://www.w3.org/2006/time#hasTime> <https://www.theworldavatar.com/kg/lab_auto/derivation/time_ee6e42db-6a79-4b26-8d51-ebce8a6ea916> ;
	<https://www.theworldavatar.com/kg/ontoderivation/isDerivedFrom> <https://www.theworldavatar.com/kg/lab_auto/lab1/Laboratory_Dummy> , <https://www.theworldavatar.com/kg/lab_auto/derivation/DesignOfExperiment_f02f09c8-eb5b-488e-a0df-7a495e77d77b> ;
	<https://www.theworldavatar.com/kg/ontoderivation/isDerivedUsing> <https://www.theworldavatar.com/kg/agents/Service__DoE/Service> ;
	a <https://www.theworldavatar.com/kg/ontoderivation/DerivationAsyn> .

<https://www.theworldavatar.com/kg/lab_auto/derivation/DerivationAsyn_579198e4-4e10-4651-bf5c-8e20a14c55ef> <http://www.w3.org/2006/time#hasTime> <https://www.theworldavatar.com/kg/lab_auto/derivation/time_a1411c60-ddbe-4d3e-a638-7551332d4c7d> ;
	<https://www.theworldavatar.com/kg/ontoderivation/isDerivedFrom> <https://www.theworldavatar.com/kg/lab_auto/derivation/DesignOfExperiment_78c8647d-4d36-4ef7-ab6f-229fc69986f1> , <https://www.theworldavatar.com/kg/lab_auto/lab1/Laboratory_Dummy> ;
	<https://www.theworldavatar.com/kg/ontoderivation/isDerivedUsing> <https://www.theworldavatar.com/kg/agents/Service__DoE/Service> ;
	a <https://www.theworldavatar.com/kg/ontoderivation/DerivationAsyn> .

<https://www.theworldavatar.com/kg/lab_auto/derivation/DerivationAsyn_588d182c-3657-4d9d-8136-d835f0919e08> <http://www.w3.org/2006/time#hasTime> <https://www.theworldavatar.com/kg/lab_auto/derivation/time_c8b1a4eb-99d0-4277-a169-41a3a01a0c5e> ;
	<https://www.theworldavatar.com/kg/ontoderivation/isDerivedFrom> <https://www.theworldavatar.com/kg/lab_auto/derivation/ReactionExperiment_7f12920b-5496-45f8-8466-68797e21fc42> , <https://www.theworldavatar.com/kg/lab_auto/lab2/Laboratory_Dummy> ;
	<https://www.theworldavatar.com/kg/ontoderivation/isDerivedUsing> <https://www.theworldavatar.com/kg/agents/Service__VapourtecSchedule/Service> ;
	a <https://www.theworldavatar.com/kg/ontoderivation/DerivationAsyn> .

<https://www.theworldavatar.com/kg/lab_auto/derivation/DerivationAsyn_599e490c-a6a6-48b6-858e-f4ba53a0bce2> <http://www.w3.org/2006/time#hasTime> <https://www.theworldavatar.com/kg/lab_auto/derivation/time_7a0062cb-ea7e-4816-95cf-934da5f0e8ec> ;
	<https://www.theworldavatar.com/kg/ontoderivation/isDerivedFrom> <https://www.theworldavatar.com/kg/lab_auto/derivation/ReactionVariation_d42cd029-7be7-42bb-ae37-dc10e4f700a9> , <https://www.theworldavatar.com/kg/lab_auto/lab1/Laboratory_Dummy> ;
	<https://www.theworldavatar.com/kg/ontoderivation/isDerivedUsing> <https://www.theworldavatar.com/kg/agents/Service__VapourtecSchedule/Service> ;
	a <https://www.theworldavatar.com/kg/ontoderivation/DerivationAsyn> .

<https://www.theworldavatar.com/kg/lab_auto/derivation/DerivationAsyn_59f25510-f096-494d-babb-a37f2856e35d> <http://www.w3.org/2006/time#hasTime> <https://www.theworldavatar.com/kg/lab_auto/derivation/time_d0406937-bcbb-4758-8da3-c5c8ad7e7cb3> ;
	<https://www.theworldavatar.com/kg/ontoderivation/isDerivedFrom> <https://www.theworldavatar.com/kg/lab_auto/derivation/ReactionVariation_23d7f9c3-0f0a-45d6-813f-35cd2a60e722> , <https://www.theworldavatar.com/kg/lab_auto/lab1/Laboratory_Dummy> ;
	<https://www.theworldavatar.com/kg/ontoderivation/isDerivedUsing> <https://www.theworldavatar.com/kg/agents/Service__VapourtecSchedule/Service> ;
	a <https://www.theworldavatar.com/kg/ontoderivation/DerivationAsyn> .

<https://www.theworldavatar.com/kg/lab_auto/derivation/DerivationAsyn_5b933a23-7d71-4248-aabd-e211d8a3f544> <http://www.w3.org/2006/time#hasTime> <https://www.theworldavatar.com/kg/lab_auto/derivation/time_b802dad3-5c18-4a63-aa58-b7de68e90a41> ;
	<https://www.theworldavatar.com/kg/ontoderivation/isDerivedFrom> <https://www.theworldavatar.com/kg/lab_auto/derivation/ReactionExperiment_7f12920b-5496-45f8-8466-68797e21fc42> , <https://www.theworldavatar.com/kg/lab_auto/lab2/ChemicalAmount_a2fb340b-8cdc-4542-b765-c45394c32c5e> ;
	<https://www.theworldavatar.com/kg/ontoderivation/isDerivedUsing> <https://www.theworldavatar.com/kg/agents/Service__HPLC__CARES/Service> ;
	a <https://www.theworldavatar.com/kg/ontoderivation/DerivationAsyn> .

<https://www.theworldavatar.com/kg/lab_auto/derivation/DerivationAsyn_5c9e5f92-bcda-469f-92dd-22e97a3ec399> <http://www.w3.org/2006/time#hasTime> <https://www.theworldavatar.com/kg/lab_auto/derivation/time_f9dedc71-e0b2-490c-b4a5-96e989e63482> ;
	<https://www.theworldavatar.com/kg/ontoderivation/isDerivedFrom> <https://www.theworldavatar.com/kg/lab_auto/derivation/ReactionVariation_3d0fb333-f192-4763-ae4b-500711630692> , <https://www.theworldavatar.com/kg/lab_auto/lab1/ChemicalAmount_72ee84af-08c7-4546-891c-8c30b1bee534> ;
	<https://www.theworldavatar.com/kg/ontoderivation/isDerivedUsing> <https://www.theworldavatar.com/kg/agents/Service__HPLC__CAM/Service> ;
	a <https://www.theworldavatar.com/kg/ontoderivation/DerivationAsyn> .

<https://www.theworldavatar.com/kg/lab_auto/derivation/DerivationAsyn_5d409540-9982-4859-88ea-85173720b9da> <http://www.w3.org/2006/time#hasTime> <https://www.theworldavatar.com/kg/lab_auto/derivation/time_e7d3c0ce-e2d4-42bb-9285-61b72a26541e> ;
	<https://www.theworldavatar.com/kg/ontoderivation/isDerivedFrom> <https://www.theworldavatar.com/kg/lab_auto/lab1/HPLCReport_db97883e-09df-485f-8d4d-51a208ff2540> ;
	<https://www.theworldavatar.com/kg/ontoderivation/isDerivedUsing> <https://www.theworldavatar.com/kg/agents/Service__HPLC_PostPro/Service> ;
	a <https://www.theworldavatar.com/kg/ontoderivation/DerivationAsyn> .

<https://www.theworldavatar.com/kg/lab_auto/derivation/DerivationAsyn_5d74248a-d194-4adf-9e0d-e869985bd981> <http://www.w3.org/2006/time#hasTime> <https://www.theworldavatar.com/kg/lab_auto/derivation/time_920f4004-f330-427d-a041-efa63e3aa5b1> ;
	<https://www.theworldavatar.com/kg/ontoderivation/isDerivedFrom> <https://www.theworldavatar.com/kg/lab_auto/lab1/HPLCReport_7117e073-9af9-4906-b0ca-9f8a06c3bd34> ;
	<https://www.theworldavatar.com/kg/ontoderivation/isDerivedUsing> <https://www.theworldavatar.com/kg/agents/Service__HPLC_PostPro/Service> ;
	a <https://www.theworldavatar.com/kg/ontoderivation/DerivationAsyn> .

<https://www.theworldavatar.com/kg/lab_auto/derivation/DerivationAsyn_5dd86700-d007-435e-a676-9b696d235ae9> <http://www.w3.org/2006/time#hasTime> <https://www.theworldavatar.com/kg/lab_auto/derivation/time_7a9d3a9c-8b7a-40ad-9588-efe49c330cfb> ;
	<https://www.theworldavatar.com/kg/ontoderivation/isDerivedFrom> <https://www.theworldavatar.com/kg/lab_auto/derivation/ReactionVariation_473233f1-5ad7-4f1e-ad21-91e567bbf826> , <https://www.theworldavatar.com/kg/lab_auto/lab2/Laboratory_Dummy> ;
	<https://www.theworldavatar.com/kg/ontoderivation/isDerivedUsing> <https://www.theworldavatar.com/kg/agents/Service__VapourtecSchedule/Service> ;
	a <https://www.theworldavatar.com/kg/ontoderivation/DerivationAsyn> .

<https://www.theworldavatar.com/kg/lab_auto/derivation/DerivationAsyn_5ec7d993-051b-4b8d-8fe9-94d6325d2905> <http://www.w3.org/2006/time#hasTime> <https://www.theworldavatar.com/kg/lab_auto/derivation/time_440bb02d-dd77-4d99-b242-7817b55b5efd> ;
	<https://www.theworldavatar.com/kg/ontoderivation/isDerivedFrom> <https://www.theworldavatar.com/kg/lab_auto/derivation/ReactionVariation_13e12d18-8b6a-4e3b-ad07-de3bbff82370> , <https://www.theworldavatar.com/kg/lab_auto/lab1/ChemicalAmount_e186cae6-4de0-4d86-8249-df4dfc32143d> ;
	<https://www.theworldavatar.com/kg/ontoderivation/isDerivedUsing> <https://www.theworldavatar.com/kg/agents/Service__HPLC__CAM/Service> ;
	a <https://www.theworldavatar.com/kg/ontoderivation/DerivationAsyn> .

<https://www.theworldavatar.com/kg/lab_auto/derivation/DerivationAsyn_5ecdaf6d-24e3-4327-a2b7-0af36073f1de> <http://www.w3.org/2006/time#hasTime> <https://www.theworldavatar.com/kg/lab_auto/derivation/time_ee989126-cbed-4563-85c6-6ed8cb48234b> ;
	<https://www.theworldavatar.com/kg/ontoderivation/isDerivedFrom> <https://www.theworldavatar.com/kg/lab_auto/derivation/ReactionVariation_61ebe163-2268-4f6c-8539-9d05372f6dec> , <https://www.theworldavatar.com/kg/lab_auto/lab1/Laboratory_Dummy> ;
	<https://www.theworldavatar.com/kg/ontoderivation/isDerivedUsing> <https://www.theworldavatar.com/kg/agents/Service__VapourtecSchedule/Service> ;
	a <https://www.theworldavatar.com/kg/ontoderivation/DerivationAsyn> .

<https://www.theworldavatar.com/kg/lab_auto/derivation/DerivationAsyn_5f73a964-7176-4d5c-91d6-fcc8fab2a708> <http://www.w3.org/2006/time#hasTime> <https://www.theworldavatar.com/kg/lab_auto/derivation/time_c5b20b5a-ab0a-4aac-b959-e9a8571a5621> ;
	<https://www.theworldavatar.com/kg/ontoderivation/isDerivedFrom> <https://www.theworldavatar.com/kg/lab_auto/derivation/ReactionVariation_5cabcc77-f225-4bb8-a302-aad5b55e112c> , <https://www.theworldavatar.com/kg/lab_auto/lab1/Laboratory_Dummy> ;
	<https://www.theworldavatar.com/kg/ontoderivation/isDerivedUsing> <https://www.theworldavatar.com/kg/agents/Service__VapourtecSchedule/Service> ;
	a <https://www.theworldavatar.com/kg/ontoderivation/DerivationAsyn> .

<https://www.theworldavatar.com/kg/lab_auto/derivation/DerivationAsyn_5f8bf6cc-3314-4a4b-8d09-1ffb667aef0c> <http://www.w3.org/2006/time#hasTime> <https://www.theworldavatar.com/kg/lab_auto/derivation/time_fdea0eed-08d0-4365-96c3-3f0af1dfc690> ;
	<https://www.theworldavatar.com/kg/ontoderivation/isDerivedFrom> <https://www.theworldavatar.com/kg/lab_auto/derivation/ReactionExperiment_b01c721c-647b-4d97-8c83-ba190b8d4139> , <https://www.theworldavatar.com/kg/lab_auto/lab2/Laboratory_Dummy> ;
	<https://www.theworldavatar.com/kg/ontoderivation/isDerivedUsing> <https://www.theworldavatar.com/kg/agents/Service__VapourtecSchedule/Service> ;
	a <https://www.theworldavatar.com/kg/ontoderivation/DerivationAsyn> .

<https://www.theworldavatar.com/kg/lab_auto/derivation/DerivationAsyn_5f90af44-dc8e-477e-bda9-b39912f3e649> <http://www.w3.org/2006/time#hasTime> <https://www.theworldavatar.com/kg/lab_auto/derivation/time_6e73a167-ccf3-4eca-9078-a218501e1ae4> ;
	<https://www.theworldavatar.com/kg/ontoderivation/isDerivedFrom> <https://www.theworldavatar.com/kg/lab_auto/derivation/DesignOfExperiment_32b053ea-c74d-427a-b05f-7322626b4391> , <https://www.theworldavatar.com/kg/lab_auto/lab2/Laboratory_Dummy> ;
	<https://www.theworldavatar.com/kg/ontoderivation/isDerivedUsing> <https://www.theworldavatar.com/kg/agents/Service__DoE/Service> ;
	a <https://www.theworldavatar.com/kg/ontoderivation/DerivationAsyn> .

<https://www.theworldavatar.com/kg/lab_auto/derivation/DerivationAsyn_602d50c3-912c-4552-9019-5327cc11ebd0> <http://www.w3.org/2006/time#hasTime> <https://www.theworldavatar.com/kg/lab_auto/derivation/time_07faa751-91f4-4876-bbc8-da3954a1dd97> ;
	<https://www.theworldavatar.com/kg/ontoderivation/isDerivedFrom> <https://www.theworldavatar.com/kg/lab_auto/derivation/ReactionVariation_3d0fb333-f192-4763-ae4b-500711630692> , <https://www.theworldavatar.com/kg/lab_auto/lab1/Laboratory_Dummy> ;
	<https://www.theworldavatar.com/kg/ontoderivation/isDerivedUsing> <https://www.theworldavatar.com/kg/agents/Service__VapourtecSchedule/Service> ;
	a <https://www.theworldavatar.com/kg/ontoderivation/DerivationAsyn> .

<https://www.theworldavatar.com/kg/lab_auto/derivation/DerivationAsyn_604ef058-0516-4cc9-8f75-ea9845bba44e> <http://www.w3.org/2006/time#hasTime> <https://www.theworldavatar.com/kg/lab_auto/derivation/time_2326076a-9015-4104-92e2-5e432bc6d64e> ;
	<https://www.theworldavatar.com/kg/ontoderivation/isDerivedFrom> <https://www.theworldavatar.com/kg/lab_auto/derivation/ReactionVariation_b07ebae5-2b76-4c1e-8075-a773db5f8ae2> , <https://www.theworldavatar.com/kg/lab_auto/lab2/Laboratory_Dummy> ;
	<https://www.theworldavatar.com/kg/ontoderivation/isDerivedUsing> <https://www.theworldavatar.com/kg/agents/Service__VapourtecSchedule/Service> ;
	a <https://www.theworldavatar.com/kg/ontoderivation/DerivationAsyn> .

<https://www.theworldavatar.com/kg/lab_auto/derivation/DerivationAsyn_609e2f33-4de5-4a0d-a9d0-2146d133e8f7> <http://www.w3.org/2006/time#hasTime> <https://www.theworldavatar.com/kg/lab_auto/derivation/time_5ace089b-3872-4db9-89ea-6d82bb0cf5f9> ;
	<https://www.theworldavatar.com/kg/ontoderivation/isDerivedFrom> <https://www.theworldavatar.com/kg/lab_auto/derivation/ReactionVariation_632f3d6c-e258-4051-99f7-5dc9a2ee3499> , <https://www.theworldavatar.com/kg/lab_auto/lab1/ChemicalAmount_4e48d753-aba8-4323-8365-322dc1b672a9> ;
	<https://www.theworldavatar.com/kg/ontoderivation/isDerivedUsing> <https://www.theworldavatar.com/kg/agents/Service__HPLC__CAM/Service> ;
	a <https://www.theworldavatar.com/kg/ontoderivation/DerivationAsyn> .

<https://www.theworldavatar.com/kg/lab_auto/derivation/DerivationAsyn_6176b9ff-c756-464b-8b79-3d766b3c1adf> <http://www.w3.org/2006/time#hasTime> <https://www.theworldavatar.com/kg/lab_auto/derivation/time_ec351c9f-a648-4a73-bf7b-800dd52c568f> ;
	<https://www.theworldavatar.com/kg/ontoderivation/isDerivedFrom> <https://www.theworldavatar.com/kg/lab_auto/derivation/ReactionVariation_13e12d18-8b6a-4e3b-ad07-de3bbff82370> , <https://www.theworldavatar.com/kg/lab_auto/lab1/Laboratory_Dummy> ;
	<https://www.theworldavatar.com/kg/ontoderivation/isDerivedUsing> <https://www.theworldavatar.com/kg/agents/Service__VapourtecSchedule/Service> ;
	a <https://www.theworldavatar.com/kg/ontoderivation/DerivationAsyn> .

<https://www.theworldavatar.com/kg/lab_auto/derivation/DerivationAsyn_684eeaaa-38d4-4822-bc4b-1ab4e7c1e012> <http://www.w3.org/2006/time#hasTime> <https://www.theworldavatar.com/kg/lab_auto/derivation/time_29832f26-c6a1-42ea-afed-d141b80b7369> ;
	<https://www.theworldavatar.com/kg/ontoderivation/isDerivedFrom> <https://www.theworldavatar.com/kg/lab_auto/derivation/ReactionVariation_90db1c6a-b000-4d4b-98d2-a2008587f196> , <https://www.theworldavatar.com/kg/lab_auto/lab1/ChemicalAmount_b648bb41-944b-494e-b524-9846d77b2085> ;
	<https://www.theworldavatar.com/kg/ontoderivation/isDerivedUsing> <https://www.theworldavatar.com/kg/agents/Service__HPLC__CAM/Service> ;
	a <https://www.theworldavatar.com/kg/ontoderivation/DerivationAsyn> .

<https://www.theworldavatar.com/kg/lab_auto/derivation/DerivationAsyn_d956076a-1408-4fde-871e-6e38314afbc6> <https://www.theworldavatar.com/kg/ontoderivation/isDerivedFrom> <https://www.theworldavatar.com/kg/lab_auto/derivation/ReactionVariation_e02256cd-dffe-4645-8080-dde8eb2dad19> , <https://www.theworldavatar.com/kg/lab_auto/derivation/ReactionVariation_e766d2c7-e15a-4fc3-8bf9-0f04ac3bad04> , <https://www.theworldavatar.com/kg/lab_auto/derivation/ReactionVariation_e957ae0a-f48c-4cc1-9ceb-c2eacc219932> , <https://www.theworldavatar.com/kg/lab_auto/derivation/ReactionVariation_fa86bdfa-b900-40e5-abbb-16e1a96d8d03> , <https://www.theworldavatar.com/kg/lab_auto/lab2/Laboratory_Dummy> ;
	<https://www.theworldavatar.com/kg/ontoderivation/isDerivedUsing> <https://www.theworldavatar.com/kg/agents/Service__RxnOptGoalIter/Service> ;
	<https://www.theworldavatar.com/kg/ontoderivation/retrievedInputsAt> 1679477784 ;
	<https://www.theworldavatar.com/kg/ontoderivation/uuidLock> "7d532895-7b97-4568-b619-e7e6a907a6a7" ;
	a <https://www.theworldavatar.com/kg/ontoderivation/DerivationAsyn> .

<https://www.theworldavatar.com/kg/lab_auto/derivation/DerivationAsyn_d95e194d-bda9-4811-b2bd-b01dbb9ffbe1> <http://www.w3.org/2006/time#hasTime> <https://www.theworldavatar.com/kg/lab_auto/derivation/time_69f2623a-01c1-4e4c-b0f9-81240579048f> ;
	<https://www.theworldavatar.com/kg/ontoderivation/isDerivedFrom> <https://www.theworldavatar.com/kg/lab_auto/derivation/ReactionVariation_2cf1175d-d7b9-4d5a-9315-8934fcf49b68> ;
	<https://www.theworldavatar.com/kg/ontoderivation/isDerivedUsing> <https://www.theworldavatar.com/kg/agents/Service__Vapourtec__CARES/Service> ;
	a <https://www.theworldavatar.com/kg/ontoderivation/DerivationAsyn> .

<https://www.theworldavatar.com/kg/lab_auto/derivation/DerivationAsyn_d9971995-2d33-4d54-909c-b1380909064d> <http://www.w3.org/2006/time#hasTime> <https://www.theworldavatar.com/kg/lab_auto/derivation/time_40a95198-49de-415a-9df1-1797319a76e0> ;
	<https://www.theworldavatar.com/kg/ontoderivation/isDerivedFrom> <https://www.theworldavatar.com/kg/lab_auto/derivation/ReactionVariation_b4a438bf-3fe0-44de-8dc3-f54a28ba0564> , <https://www.theworldavatar.com/kg/lab_auto/lab1/Laboratory_Dummy> ;
	<https://www.theworldavatar.com/kg/ontoderivation/isDerivedUsing> <https://www.theworldavatar.com/kg/agents/Service__VapourtecSchedule/Service> ;
	a <https://www.theworldavatar.com/kg/ontoderivation/DerivationAsyn> .

<https://www.theworldavatar.com/kg/lab_auto/derivation/DerivationAsyn_db795246-e3bb-4d72-a06c-42c096838830> <http://www.w3.org/2006/time#hasTime> <https://www.theworldavatar.com/kg/lab_auto/derivation/time_3f4ae8c1-76ef-4248-8abf-eaa7bc4ebae7> ;
	<https://www.theworldavatar.com/kg/ontoderivation/isDerivedFrom> <https://www.theworldavatar.com/kg/lab_auto/lab1/Laboratory_Dummy> , <https://www.theworldavatar.com/kg/lab_auto/derivation/DesignOfExperiment_8b6d9394-88a5-41a1-8e04-e80d96d75a84> ;
	<https://www.theworldavatar.com/kg/ontoderivation/isDerivedUsing> <https://www.theworldavatar.com/kg/agents/Service__DoE/Service> ;
	a <https://www.theworldavatar.com/kg/ontoderivation/DerivationAsyn> .

<https://www.theworldavatar.com/kg/lab_auto/derivation/DerivationAsyn_dc887501-f6ae-42b6-a508-2b723f2c3297> <http://www.w3.org/2006/time#hasTime> <https://www.theworldavatar.com/kg/lab_auto/derivation/time_8fea2cc5-790b-4804-ac2b-47a6801109fa> ;
	<https://www.theworldavatar.com/kg/ontoderivation/isDerivedFrom> <https://www.theworldavatar.com/kg/lab_auto/derivation/DesignOfExperiment_bd376ee8-8066-4774-a50f-09f823fa4ed2> , <https://www.theworldavatar.com/kg/lab_auto/lab2/Laboratory_Dummy> ;
	<https://www.theworldavatar.com/kg/ontoderivation/isDerivedUsing> <https://www.theworldavatar.com/kg/agents/Service__DoE/Service> ;
	a <https://www.theworldavatar.com/kg/ontoderivation/DerivationAsyn> .

<https://www.theworldavatar.com/kg/lab_auto/derivation/DerivationAsyn_dd1fef5c-9791-402a-97cf-8e03e8d6c3e3> <http://www.w3.org/2006/time#hasTime> <https://www.theworldavatar.com/kg/lab_auto/derivation/time_4629aa88-dafd-402a-a071-8e6f16174ccf> ;
	<https://www.theworldavatar.com/kg/ontoderivation/isDerivedFrom> <https://www.theworldavatar.com/kg/lab_auto/derivation/ReactionVariation_5ead68d1-9b19-4685-b602-f3329cc3b3bf> , <https://www.theworldavatar.com/kg/lab_auto/lab1/Laboratory_Dummy> ;
	<https://www.theworldavatar.com/kg/ontoderivation/isDerivedUsing> <https://www.theworldavatar.com/kg/agents/Service__VapourtecSchedule/Service> ;
	a <https://www.theworldavatar.com/kg/ontoderivation/DerivationAsyn> .

<https://www.theworldavatar.com/kg/lab_auto/derivation/DerivationAsyn_ddefb4f0-7665-41db-9420-c7bd4d5a0a9f> <http://www.w3.org/2006/time#hasTime> <https://www.theworldavatar.com/kg/lab_auto/derivation/time_63912411-984b-43aa-a09d-9b7b3ce195ce> ;
	<https://www.theworldavatar.com/kg/ontoderivation/isDerivedFrom> <https://www.theworldavatar.com/kg/lab_auto/derivation/DesignOfExperiment_db87752f-3c70-40bc-8874-03fdf536859e> , <https://www.theworldavatar.com/kg/lab_auto/lab2/Laboratory_Dummy> ;
	<https://www.theworldavatar.com/kg/ontoderivation/isDerivedUsing> <https://www.theworldavatar.com/kg/agents/Service__DoE/Service> ;
	a <https://www.theworldavatar.com/kg/ontoderivation/DerivationAsyn> .

<https://www.theworldavatar.com/kg/lab_auto/derivation/DerivationAsyn_dec191b7-1ff4-4893-9acd-ec265397100b> <http://www.w3.org/2006/time#hasTime> <https://www.theworldavatar.com/kg/lab_auto/derivation/time_f1dc04a4-95bf-435a-89b9-7483b1a19762> ;
	<https://www.theworldavatar.com/kg/ontoderivation/isDerivedFrom> <https://www.theworldavatar.com/kg/lab_auto/derivation/ReactionVariation_6f6514cb-299c-4686-a5fe-4755facdb2f1> , <https://www.theworldavatar.com/kg/lab_auto/lab1/ChemicalAmount_d34182cf-3ae7-49ed-94d9-f5c861a97a75> ;
	<https://www.theworldavatar.com/kg/ontoderivation/isDerivedUsing> <https://www.theworldavatar.com/kg/agents/Service__HPLC__CAM/Service> ;
	a <https://www.theworldavatar.com/kg/ontoderivation/DerivationAsyn> .

<https://www.theworldavatar.com/kg/lab_auto/derivation/DerivationAsyn_dff6b337-aa39-4359-8285-58e3a5c1f17f> <http://www.w3.org/2006/time#hasTime> <https://www.theworldavatar.com/kg/lab_auto/derivation/time_a3a42af9-d074-418f-b4ed-f41fb1e2f5f9> ;
	<https://www.theworldavatar.com/kg/ontoderivation/isDerivedFrom> <https://www.theworldavatar.com/kg/lab_auto/lab1/HPLCReport_0b92dcb2-469a-4635-aa65-422fea6a4efb> ;
	<https://www.theworldavatar.com/kg/ontoderivation/isDerivedUsing> <https://www.theworldavatar.com/kg/agents/Service__HPLC_PostPro/Service> ;
	a <https://www.theworldavatar.com/kg/ontoderivation/DerivationAsyn> .

<https://www.theworldavatar.com/kg/lab_auto/derivation/DerivationAsyn_e2326e30-7ecf-4b64-9720-a27ee01af26b> <http://www.w3.org/2006/time#hasTime> <https://www.theworldavatar.com/kg/lab_auto/derivation/time_c110cc50-00f8-4705-9e75-8400039cd320> ;
	<https://www.theworldavatar.com/kg/ontoderivation/isDerivedFrom> <https://www.theworldavatar.com/kg/lab_auto/derivation/ReactionVariation_60953e65-1fe7-4666-bfbf-d3d5f5c9ba93> , <https://www.theworldavatar.com/kg/lab_auto/lab1/ChemicalAmount_b145adb0-e542-4269-bd4d-6e3e2af9c70e> ;
	<https://www.theworldavatar.com/kg/ontoderivation/isDerivedUsing> <https://www.theworldavatar.com/kg/agents/Service__HPLC__CAM/Service> ;
	a <https://www.theworldavatar.com/kg/ontoderivation/DerivationAsyn> .

<https://www.theworldavatar.com/kg/lab_auto/derivation/DerivationAsyn_e23fe79d-2fe0-460d-9beb-bb7094f650f7> <http://www.w3.org/2006/time#hasTime> <https://www.theworldavatar.com/kg/lab_auto/derivation/time_06192fa1-3a70-4f91-b9a7-e891cd77610c> ;
	<https://www.theworldavatar.com/kg/ontoderivation/isDerivedFrom> <https://www.theworldavatar.com/kg/lab_auto/derivation/ReactionVariation_76aa4623-1747-4802-b9bf-f57dd79f047e> , <https://www.theworldavatar.com/kg/lab_auto/lab1/Laboratory_Dummy> ;
	<https://www.theworldavatar.com/kg/ontoderivation/isDerivedUsing> <https://www.theworldavatar.com/kg/agents/Service__VapourtecSchedule/Service> ;
	a <https://www.theworldavatar.com/kg/ontoderivation/DerivationAsyn> .

<https://www.theworldavatar.com/kg/lab_auto/derivation/DerivationAsyn_e2a7e23b-0dc1-4988-a03a-5755af49b671> <http://www.w3.org/2006/time#hasTime> <https://www.theworldavatar.com/kg/lab_auto/derivation/time_39297a3a-2598-46c6-9b4d-da2488b7178c> ;
	<https://www.theworldavatar.com/kg/ontoderivation/isDerivedFrom> <https://www.theworldavatar.com/kg/lab_auto/derivation/DesignOfExperiment_7fc73ac4-b208-44c6-a686-2967fff956cf> , <https://www.theworldavatar.com/kg/lab_auto/lab2/Laboratory_Dummy> ;
	<https://www.theworldavatar.com/kg/ontoderivation/isDerivedUsing> <https://www.theworldavatar.com/kg/agents/Service__DoE/Service> ;
	a <https://www.theworldavatar.com/kg/ontoderivation/DerivationAsyn> .

<https://www.theworldavatar.com/kg/lab_auto/derivation/DerivationAsyn_e30ade27-a2c3-4e58-b687-e39357e8f6cd> <http://www.w3.org/2006/time#hasTime> <https://www.theworldavatar.com/kg/lab_auto/derivation/time_58f746d3-6934-45a2-89d6-dbf91866f2e7> ;
	<https://www.theworldavatar.com/kg/ontoderivation/isDerivedFrom> <https://www.theworldavatar.com/kg/lab_auto/lab1/HPLCReport_b03afb06-c2bd-42f2-8d63-c6514378ba3f> ;
	<https://www.theworldavatar.com/kg/ontoderivation/isDerivedUsing> <https://www.theworldavatar.com/kg/agents/Service__HPLC_PostPro/Service> ;
	a <https://www.theworldavatar.com/kg/ontoderivation/DerivationAsyn> .

<https://www.theworldavatar.com/kg/lab_auto/derivation/DerivationAsyn_e3126222-4a5d-44cc-9c43-040f3c758c3b> <http://www.w3.org/2006/time#hasTime> <https://www.theworldavatar.com/kg/lab_auto/derivation/time_e8975b8c-c5c6-4bac-909b-b261c3876297> ;
	<https://www.theworldavatar.com/kg/ontoderivation/isDerivedFrom> <https://www.theworldavatar.com/kg/lab_auto/derivation/DesignOfExperiment_2d765f09-feaa-45d3-96d4-a49021d2998f> , <https://www.theworldavatar.com/kg/lab_auto/lab1/Laboratory_Dummy> ;
	<https://www.theworldavatar.com/kg/ontoderivation/isDerivedUsing> <https://www.theworldavatar.com/kg/agents/Service__DoE/Service> ;
	a <https://www.theworldavatar.com/kg/ontoderivation/DerivationAsyn> .

<https://www.theworldavatar.com/kg/lab_auto/derivation/DerivationAsyn_e3d702d2-8a87-423c-a413-d6823184951f> <http://www.w3.org/2006/time#hasTime> <https://www.theworldavatar.com/kg/lab_auto/derivation/time_4caf0c9a-0bfc-4eae-bb1d-da79035bee65> ;
	<https://www.theworldavatar.com/kg/ontoderivation/isDerivedFrom> <https://www.theworldavatar.com/kg/lab_auto/derivation/ReactionVariation_76aa4623-1747-4802-b9bf-f57dd79f047e> , <https://www.theworldavatar.com/kg/lab_auto/lab1/ChemicalAmount_e13659e7-f8e9-49b3-a3b4-e8643a16e682> ;
	<https://www.theworldavatar.com/kg/ontoderivation/isDerivedUsing> <https://www.theworldavatar.com/kg/agents/Service__HPLC__CAM/Service> ;
	a <https://www.theworldavatar.com/kg/ontoderivation/DerivationAsyn> .

<https://www.theworldavatar.com/kg/lab_auto/derivation/DerivationAsyn_e480bb91-3082-4e11-9fbd-c9b068c60f77> <http://www.w3.org/2006/time#hasTime> <https://www.theworldavatar.com/kg/lab_auto/derivation/time_4b1801e5-20ad-4170-9bc2-bec8b051b215> ;
	<https://www.theworldavatar.com/kg/ontoderivation/isDerivedFrom> <https://www.theworldavatar.com/kg/lab_auto/lab1/HPLCReport_2d105e4e-f288-4f97-9bfd-a3f6f0e36bb8> ;
	<https://www.theworldavatar.com/kg/ontoderivation/isDerivedUsing> <https://www.theworldavatar.com/kg/agents/Service__HPLC_PostPro/Service> ;
	a <https://www.theworldavatar.com/kg/ontoderivation/DerivationAsyn> .

<https://www.theworldavatar.com/kg/lab_auto/derivation/DerivationAsyn_e4a07292-9474-42bb-a13a-f5357998fdda> <http://www.w3.org/2006/time#hasTime> <https://www.theworldavatar.com/kg/lab_auto/derivation/time_60dc8185-ac7e-42dc-a5d7-7e06ec587fba> ;
	<https://www.theworldavatar.com/kg/ontoderivation/isDerivedFrom> <https://www.theworldavatar.com/kg/lab_auto/derivation/ReactionVariation_2cf1175d-d7b9-4d5a-9315-8934fcf49b68> , <https://www.theworldavatar.com/kg/lab_auto/lab2/ChemicalAmount_334848a1-3571-454a-9d65-3f80ef7d1e59> ;
	<https://www.theworldavatar.com/kg/ontoderivation/isDerivedUsing> <https://www.theworldavatar.com/kg/agents/Service__HPLC__CARES/Service> ;
	a <https://www.theworldavatar.com/kg/ontoderivation/DerivationAsyn> .

<https://www.theworldavatar.com/kg/lab_auto/derivation/DerivationAsyn_e4ac5e84-acc4-496f-98de-c6ecc696eab2> <http://www.w3.org/2006/time#hasTime> <https://www.theworldavatar.com/kg/lab_auto/derivation/time_0d438a4e-950b-480b-b36d-bdf9f378eb1c> ;
	<https://www.theworldavatar.com/kg/ontoderivation/isDerivedFrom> <https://www.theworldavatar.com/kg/lab_auto/derivation/ReactionVariation_8c0d6a77-c601-45eb-840a-4a1065729ac5> ;
	<https://www.theworldavatar.com/kg/ontoderivation/isDerivedUsing> <https://www.theworldavatar.com/kg/agents/Service__Vapourtec__CAM/Service> ;
	a <https://www.theworldavatar.com/kg/ontoderivation/DerivationAsyn> .

<https://www.theworldavatar.com/kg/lab_auto/derivation/DerivationAsyn_e4af29e9-bd77-4b2b-9c8e-a9165eb2fe7e> <http://www.w3.org/2006/time#hasTime> <https://www.theworldavatar.com/kg/lab_auto/derivation/time_e82cce4d-7a58-4ed9-ac8f-4e0ed4635c78> ;
	<https://www.theworldavatar.com/kg/ontoderivation/isDerivedFrom> <https://www.theworldavatar.com/kg/lab_auto/derivation/DesignOfExperiment_c0e8eae7-5275-4438-9d20-0f5ff93ace29> , <https://www.theworldavatar.com/kg/lab_auto/lab2/Laboratory_Dummy> ;
	<https://www.theworldavatar.com/kg/ontoderivation/isDerivedUsing> <https://www.theworldavatar.com/kg/agents/Service__DoE/Service> ;
	a <https://www.theworldavatar.com/kg/ontoderivation/DerivationAsyn> .

<https://www.theworldavatar.com/kg/lab_auto/derivation/DerivationAsyn_e5408a20-4bbb-46cb-bd45-12f38b221af8> <http://www.w3.org/2006/time#hasTime> <https://www.theworldavatar.com/kg/lab_auto/derivation/time_0a053d8b-e163-4150-8afb-aa0068f2b12f> ;
	<https://www.theworldavatar.com/kg/ontoderivation/isDerivedFrom> <https://www.theworldavatar.com/kg/lab_auto/lab1/HPLCReport_56c1ab8e-a230-432d-9695-46af9a726905> ;
	<https://www.theworldavatar.com/kg/ontoderivation/isDerivedUsing> <https://www.theworldavatar.com/kg/agents/Service__HPLC_PostPro/Service> ;
	a <https://www.theworldavatar.com/kg/ontoderivation/DerivationAsyn> .

<https://www.theworldavatar.com/kg/lab_auto/derivation/DerivationAsyn_e543f0c1-20ac-491d-b637-eb422fca0ff5> <http://www.w3.org/2006/time#hasTime> <https://www.theworldavatar.com/kg/lab_auto/derivation/time_387a59f2-506d-47da-8986-dfaa5c379217> ;
	<https://www.theworldavatar.com/kg/ontoderivation/isDerivedFrom> <https://www.theworldavatar.com/kg/lab_auto/lab1/HPLCReport_2dfaf03e-5ace-4c12-a602-fda5c066fef9> .

<https://www.theworldavatar.com/kg/lab_auto/derivation/DerivationAsyn_b778f22d-33cb-4e34-b900-7f19fd00a38c> <https://www.theworldavatar.com/kg/ontoderivation/isDerivedFrom> <https://www.theworldavatar.com/kg/lab_auto/derivation/DesignOfExperiment_e4dfb956-cb72-4bdf-a5e0-fa0ba7f61065> ;
	<https://www.theworldavatar.com/kg/ontoderivation/isDerivedUsing> <https://www.theworldavatar.com/kg/agents/Service__DoE/Service> ;
	a <https://www.theworldavatar.com/kg/ontoderivation/DerivationAsyn> .

<https://www.theworldavatar.com/kg/lab_auto/derivation/DerivationAsyn_b7beb2ab-8696-473e-9878-f59711e50c2d> <http://www.w3.org/2006/time#hasTime> <https://www.theworldavatar.com/kg/lab_auto/derivation/time_502fa281-2a22-4173-bafe-ba63aaac8853> ;
	<https://www.theworldavatar.com/kg/ontoderivation/isDerivedFrom> <https://www.theworldavatar.com/kg/lab_auto/derivation/ReactionVariation_a07840d1-000d-457d-b198-67355065a4fe> , <https://www.theworldavatar.com/kg/lab_auto/lab1/ChemicalAmount_d48a84f3-8646-4652-93cc-8c58c32e3c6b> ;
	<https://www.theworldavatar.com/kg/ontoderivation/isDerivedUsing> <https://www.theworldavatar.com/kg/agents/Service__HPLC__CAM/Service> ;
	a <https://www.theworldavatar.com/kg/ontoderivation/DerivationAsyn> .

<https://www.theworldavatar.com/kg/lab_auto/derivation/DerivationAsyn_b883dc88-d8f3-4b97-9cb3-64590684d3fe> <http://www.w3.org/2006/time#hasTime> <https://www.theworldavatar.com/kg/lab_auto/derivation/time_300725e2-1704-4bde-ad91-786f334a5c91> ;
	<https://www.theworldavatar.com/kg/ontoderivation/isDerivedFrom> <https://www.theworldavatar.com/kg/lab_auto/derivation/ReactionVariation_632f3d6c-e258-4051-99f7-5dc9a2ee3499> , <https://www.theworldavatar.com/kg/lab_auto/lab1/Laboratory_Dummy> ;
	<https://www.theworldavatar.com/kg/ontoderivation/isDerivedUsing> <https://www.theworldavatar.com/kg/agents/Service__VapourtecSchedule/Service> ;
	a <https://www.theworldavatar.com/kg/ontoderivation/DerivationAsyn> .

<https://www.theworldavatar.com/kg/lab_auto/derivation/DerivationAsyn_ba3d22c0-45da-498d-baf4-d412c757ed8b> <http://www.w3.org/2006/time#hasTime> <https://www.theworldavatar.com/kg/lab_auto/derivation/time_0ec5f712-67c6-4f1c-8537-a89ef41c246c> ;
	<https://www.theworldavatar.com/kg/ontoderivation/isDerivedFrom> <https://www.theworldavatar.com/kg/lab_auto/lab1/Laboratory_Dummy> , <https://www.theworldavatar.com/kg/lab_auto/derivation/DesignOfExperiment_c765bb4d-a79a-46fc-904f-4fadb39cfdde> ;
	<https://www.theworldavatar.com/kg/ontoderivation/isDerivedUsing> <https://www.theworldavatar.com/kg/agents/Service__DoE/Service> ;
	a <https://www.theworldavatar.com/kg/ontoderivation/DerivationAsyn> .

<https://www.theworldavatar.com/kg/lab_auto/derivation/DerivationAsyn_bb9a1ac8-938d-4a91-8a11-796302378bc6> <http://www.w3.org/2006/time#hasTime> <https://www.theworldavatar.com/kg/lab_auto/derivation/time_e22bcf11-7a6f-439e-bf87-d7189414ac56> ;
	<https://www.theworldavatar.com/kg/ontoderivation/isDerivedFrom> <https://www.theworldavatar.com/kg/lab_auto/lab1/HPLCReport_5079b370-5b96-403b-8786-1339ca627936> ;
	<https://www.theworldavatar.com/kg/ontoderivation/isDerivedUsing> <https://www.theworldavatar.com/kg/agents/Service__HPLC_PostPro/Service> ;
	a <https://www.theworldavatar.com/kg/ontoderivation/DerivationAsyn> .

<https://www.theworldavatar.com/kg/lab_auto/derivation/DerivationAsyn_bbee93c7-39b8-41e2-90aa-b829c9b90a0c> <http://www.w3.org/2006/time#hasTime> <https://www.theworldavatar.com/kg/lab_auto/derivation/time_55614f26-bdb5-426e-9aed-2c486f952bda> ;
	<https://www.theworldavatar.com/kg/ontoderivation/isDerivedFrom> <https://www.theworldavatar.com/kg/lab_auto/derivation/ReactionVariation_5ead68d1-9b19-4685-b602-f3329cc3b3bf> , <https://www.theworldavatar.com/kg/lab_auto/lab1/ChemicalAmount_b50a8c2a-8efe-4e4e-913b-2e1108d1da47> ;
	<https://www.theworldavatar.com/kg/ontoderivation/isDerivedUsing> <https://www.theworldavatar.com/kg/agents/Service__HPLC__CAM/Service> ;
	a <https://www.theworldavatar.com/kg/ontoderivation/DerivationAsyn> .

<https://www.theworldavatar.com/kg/lab_auto/derivation/DerivationAsyn_bcf13cff-b254-4d9e-9113-ba32bf23d4ed> <http://www.w3.org/2006/time#hasTime> <https://www.theworldavatar.com/kg/lab_auto/derivation/time_767f77ac-dc08-465e-b99b-70de65341e39> ;
	<https://www.theworldavatar.com/kg/ontoderivation/isDerivedFrom> <https://www.theworldavatar.com/kg/lab_auto/lab1/Laboratory_Dummy> , <https://www.theworldavatar.com/kg/lab_auto/derivation/DesignOfExperiment_19308991-d91d-4f14-820f-df024904d2a2> ;
	<https://www.theworldavatar.com/kg/ontoderivation/isDerivedUsing> <https://www.theworldavatar.com/kg/agents/Service__DoE/Service> ;
	a <https://www.theworldavatar.com/kg/ontoderivation/DerivationAsyn> .

<https://www.theworldavatar.com/kg/lab_auto/derivation/DerivationAsyn_c0a0c84a-e0f7-41fb-ba49-1936b57df282> <http://www.w3.org/2006/time#hasTime> <https://www.theworldavatar.com/kg/lab_auto/derivation/time_b1a633fb-d5d8-4652-a750-a9f76ef4394e> ;
	<https://www.theworldavatar.com/kg/ontoderivation/isDerivedFrom> <https://www.theworldavatar.com/kg/lab_auto/lab2/HPLCReport_1967e12a-466f-4d42-a62a-759822903a20> ;
	<https://www.theworldavatar.com/kg/ontoderivation/isDerivedUsing> <https://www.theworldavatar.com/kg/agents/Service__HPLC_PostPro/Service> ;
	a <https://www.theworldavatar.com/kg/ontoderivation/DerivationAsyn> .

<https://www.theworldavatar.com/kg/lab_auto/derivation/DerivationAsyn_c1fc7102-9b94-4e1b-a82b-fe48dd927b8c> <http://www.w3.org/2006/time#hasTime> <https://www.theworldavatar.com/kg/lab_auto/derivation/time_cb8891cd-70c2-441a-870a-b5ca4a11d51d> ;
	<https://www.theworldavatar.com/kg/ontoderivation/isDerivedFrom> <https://www.theworldavatar.com/kg/lab_auto/lab2/HPLCReport_02a3fa82-deb5-4526-9667-637969cbc381> ;
	<https://www.theworldavatar.com/kg/ontoderivation/isDerivedUsing> <https://www.theworldavatar.com/kg/agents/Service__HPLC_PostPro/Service> ;
	a <https://www.theworldavatar.com/kg/ontoderivation/DerivationAsyn> .

<https://www.theworldavatar.com/kg/lab_auto/derivation/DerivationAsyn_c22b9868-a1d2-4714-b189-615e672be806> <http://www.w3.org/2006/time#hasTime> <https://www.theworldavatar.com/kg/lab_auto/derivation/time_045f849d-1d15-47a3-a942-82b006d894b3> ;
	<https://www.theworldavatar.com/kg/ontoderivation/isDerivedFrom> <https://www.theworldavatar.com/kg/lab_auto/derivation/DesignOfExperiment_f7ad4016-c7fd-40b6-9f22-14420d5dd35e> , <https://www.theworldavatar.com/kg/lab_auto/lab1/Laboratory_Dummy> ;
	<https://www.theworldavatar.com/kg/ontoderivation/isDerivedUsing> <https://www.theworldavatar.com/kg/agents/Service__DoE/Service> ;
	a <https://www.theworldavatar.com/kg/ontoderivation/DerivationAsyn> .

<https://www.theworldavatar.com/kg/lab_auto/derivation/DerivationAsyn_c39fb9ba-e100-4957-993d-71fa77801938> <http://www.w3.org/2006/time#hasTime> <https://www.theworldavatar.com/kg/lab_auto/derivation/time_1e2c2263-a947-4395-b7f8-060c0beff4ef> ;
	<https://www.theworldavatar.com/kg/ontoderivation/isDerivedFrom> <https://www.theworldavatar.com/kg/lab_auto/lab1/Laboratory_Dummy> , <https://www.theworldavatar.com/kg/lab_auto/derivation/DesignOfExperiment_ba0efc3d-f689-462e-836a-1a272e2288fa> ;
	<https://www.theworldavatar.com/kg/ontoderivation/isDerivedUsing> <https://www.theworldavatar.com/kg/agents/Service__DoE/Service> ;
	a <https://www.theworldavatar.com/kg/ontoderivation/DerivationAsyn> .

<https://www.theworldavatar.com/kg/lab_auto/derivation/DerivationAsyn_c46f2f5b-6824-46ec-85c6-601b4be0e961> <http://www.w3.org/2006/time#hasTime> <https://www.theworldavatar.com/kg/lab_auto/derivation/time_869962c6-11a2-4a54-a7ad-9de1cef6b422> ;
	<https://www.theworldavatar.com/kg/ontoderivation/isDerivedFrom> <https://www.theworldavatar.com/kg/lab_auto/derivation/DesignOfExperiment_80bf2699-d610-4e45-abdb-8969d0f7a3af> , <https://www.theworldavatar.com/kg/lab_auto/lab2/Laboratory_Dummy> ;
	<https://www.theworldavatar.com/kg/ontoderivation/isDerivedUsing> <https://www.theworldavatar.com/kg/agents/Service__DoE/Service> ;
	a <https://www.theworldavatar.com/kg/ontoderivation/DerivationAsyn> .

<https://www.theworldavatar.com/kg/lab_auto/derivation/DerivationAsyn_c4b96c2f-5e7d-496c-9cce-153242af381d> <http://www.w3.org/2006/time#hasTime> <https://www.theworldavatar.com/kg/lab_auto/derivation/time_45a78473-cde5-4af7-ad03-6e3b066c547a> ;
	<https://www.theworldavatar.com/kg/ontoderivation/isDerivedFrom> <https://www.theworldavatar.com/kg/lab_auto/lab2/HPLCReport_6bfb8c3c-7ab2-49d3-b9ed-e6b4f81bb43b> ;
	<https://www.theworldavatar.com/kg/ontoderivation/isDerivedUsing> <https://www.theworldavatar.com/kg/agents/Service__HPLC_PostPro/Service> ;
	a <https://www.theworldavatar.com/kg/ontoderivation/DerivationAsyn> .

<https://www.theworldavatar.com/kg/lab_auto/derivation/DerivationAsyn_c62d779e-a43e-4565-88a9-cf60e3387893> <http://www.w3.org/2006/time#hasTime> <https://www.theworldavatar.com/kg/lab_auto/derivation/time_decd3ff6-7223-43cf-9b60-5fc5e9929333> ;
	<https://www.theworldavatar.com/kg/ontoderivation/isDerivedFrom> <https://www.theworldavatar.com/kg/lab_auto/derivation/DesignOfExperiment_d9ac057d-1e0a-4cc5-82dc-df3d71ae3826> , <https://www.theworldavatar.com/kg/lab_auto/lab1/Laboratory_Dummy> ;
	<https://www.theworldavatar.com/kg/ontoderivation/isDerivedUsing> <https://www.theworldavatar.com/kg/agents/Service__DoE/Service> ;
	a <https://www.theworldavatar.com/kg/ontoderivation/DerivationAsyn> .

<https://www.theworldavatar.com/kg/lab_auto/derivation/DerivationAsyn_c6746ed3-02ec-44f2-afb7-8adeb6845396> <http://www.w3.org/2006/time#hasTime> <https://www.theworldavatar.com/kg/lab_auto/derivation/time_276b5a5c-b8da-4631-9eed-25702d8cfc13> ;
	<https://www.theworldavatar.com/kg/ontoderivation/isDerivedFrom> <https://www.theworldavatar.com/kg/lab_auto/derivation/DesignOfExperiment_13950c2a-3ac3-45e2-b674-1c1abb0733f5> , <https://www.theworldavatar.com/kg/lab_auto/lab2/Laboratory_Dummy> ;
	<https://www.theworldavatar.com/kg/ontoderivation/isDerivedUsing> <https://www.theworldavatar.com/kg/agents/Service__DoE/Service> ;
	a <https://www.theworldavatar.com/kg/ontoderivation/DerivationAsyn> .

<https://www.theworldavatar.com/kg/lab_auto/derivation/DerivationAsyn_cad73e1e-77cd-43b9-8d82-2c1af62142e5> <http://www.w3.org/2006/time#hasTime> <https://www.theworldavatar.com/kg/lab_auto/derivation/time_6338576d-dbb8-4ade-941b-f27e55abea38> ;
	<https://www.theworldavatar.com/kg/ontoderivation/isDerivedFrom> <https://www.theworldavatar.com/kg/lab_auto/lab1/HPLCReport_9b9f2606-5e0f-4173-b4a4-7ae963281ee0> ;
	<https://www.theworldavatar.com/kg/ontoderivation/isDerivedUsing> <https://www.theworldavatar.com/kg/agents/Service__HPLC_PostPro/Service> ;
	a <https://www.theworldavatar.com/kg/ontoderivation/DerivationAsyn> .

<https://www.theworldavatar.com/kg/lab_auto/derivation/DerivationAsyn_cb2131f0-ebe8-4ed4-b100-841753ab8f80> <http://www.w3.org/2006/time#hasTime> <https://www.theworldavatar.com/kg/lab_auto/derivation/time_4834ff31-e647-4d7a-a83f-a523f37fe91a> ;
	<https://www.theworldavatar.com/kg/ontoderivation/isDerivedFrom> <https://www.theworldavatar.com/kg/lab_auto/lab1/Laboratory_Dummy> , <https://www.theworldavatar.com/kg/lab_auto/derivation/DesignOfExperiment_a2b036dc-af32-4951-bb3b-d096fcfb409b> ;
	<https://www.theworldavatar.com/kg/ontoderivation/isDerivedUsing> <https://www.theworldavatar.com/kg/agents/Service__DoE/Service> ;
	a <https://www.theworldavatar.com/kg/ontoderivation/DerivationAsyn> .

<https://www.theworldavatar.com/kg/lab_auto/derivation/DerivationAsyn_cbb0b9f7-209d-4618-83ee-2ef48ee9a953> <http://www.w3.org/2006/time#hasTime> <https://www.theworldavatar.com/kg/lab_auto/derivation/time_5a313f43-271b-4f8f-9dee-ca92402b7ed6> ;
	<https://www.theworldavatar.com/kg/ontoderivation/isDerivedFrom> <https://www.theworldavatar.com/kg/lab_auto/derivation/ReactionExperiment_a56f4597-480f-4e8a-be40-94f944a6171c> ;
	<https://www.theworldavatar.com/kg/ontoderivation/isDerivedUsing> <https://www.theworldavatar.com/kg/agents/Service__Vapourtec__CARES/Service> ;
	a <https://www.theworldavatar.com/kg/ontoderivation/DerivationAsyn> .

<https://www.theworldavatar.com/kg/lab_auto/derivation/DerivationAsyn_ce835108-ddbd-4f2e-bc9b-1fa08639723a> <http://www.w3.org/2006/time#hasTime> <https://www.theworldavatar.com/kg/lab_auto/derivation/time_a6789e18-3e91-4deb-a334-726ecc3a7adc> ;
	<https://www.theworldavatar.com/kg/ontoderivation/isDerivedFrom> <https://www.theworldavatar.com/kg/lab_auto/derivation/ReactionVariation_bcd0150a-0e1c-4275-bbfb-3329272a8dee> , <https://www.theworldavatar.com/kg/lab_auto/lab1/ChemicalAmount_8c13190e-200c-4975-bf05-385164675318> ;
	<https://www.theworldavatar.com/kg/ontoderivation/isDerivedUsing> <https://www.theworldavatar.com/kg/agents/Service__HPLC__CAM/Service> ;
	a <https://www.theworldavatar.com/kg/ontoderivation/DerivationAsyn> .

<https://www.theworldavatar.com/kg/lab_auto/derivation/DerivationAsyn_cea537dd-402a-4969-b717-d758a02f519a> <http://www.w3.org/2006/time#hasTime> <https://www.theworldavatar.com/kg/lab_auto/derivation/time_e9b3a991-b63b-40c5-a5f4-921546736306> ;
	<https://www.theworldavatar.com/kg/ontoderivation/isDerivedFrom> <https://www.theworldavatar.com/kg/lab_auto/derivation/ReactionVariation_0c015baa-942e-4075-aaef-6bba8627a141> ;
	<https://www.theworldavatar.com/kg/ontoderivation/isDerivedUsing> <https://www.theworldavatar.com/kg/agents/Service__Vapourtec__CAM/Service> ;
	a <https://www.theworldavatar.com/kg/ontoderivation/DerivationAsyn> .

<https://www.theworldavatar.com/kg/lab_auto/derivation/DerivationAsyn_cf3c0955-4ef6-43e2-846a-f2dd592c4376> <http://www.w3.org/2006/time#hasTime> <https://www.theworldavatar.com/kg/lab_auto/derivation/time_744f9e3c-406b-4cf7-93f8-d5f461191731> ;
	<https://www.theworldavatar.com/kg/ontoderivation/isDerivedFrom> <https://www.theworldavatar.com/kg/lab_auto/derivation/ReactionVariation_c04c0ffb-9f2b-4e8a-ac17-07379ad776ef> , <https://www.theworldavatar.com/kg/lab_auto/lab1/ChemicalAmount_40c3092a-e05f-43d0-9d6b-0e2494deb55a> ;
	<https://www.theworldavatar.com/kg/ontoderivation/isDerivedUsing> <https://www.theworldavatar.com/kg/agents/Service__HPLC__CAM/Service> ;
	a <https://www.theworldavatar.com/kg/ontoderivation/DerivationAsyn> .

<https://www.theworldavatar.com/kg/lab_auto/derivation/DerivationAsyn_d0005ba4-63e7-45d6-ba3b-602b6185586c> <http://www.w3.org/2006/time#hasTime> <https://www.theworldavatar.com/kg/lab_auto/derivation/time_af5e2298-83f8-4d7a-8ead-2fc70f230dbd> ;
	<https://www.theworldavatar.com/kg/ontoderivation/isDerivedFrom> <https://www.theworldavatar.com/kg/lab_auto/derivation/ReactionVariation_61ebe163-2268-4f6c-8539-9d05372f6dec> , <https://www.theworldavatar.com/kg/lab_auto/lab1/ChemicalAmount_3c68d0f7-14df-4ea1-9204-47b9521d3eee> ;
	<https://www.theworldavatar.com/kg/ontoderivation/isDerivedUsing> <https://www.theworldavatar.com/kg/agents/Service__HPLC__CAM/Service> ;
	a <https://www.theworldavatar.com/kg/ontoderivation/DerivationAsyn> .

<https://www.theworldavatar.com/kg/lab_auto/derivation/DerivationAsyn_d023310e-35cb-43fd-89ff-588a39b3d8c1> <http://www.w3.org/2006/time#hasTime> <https://www.theworldavatar.com/kg/lab_auto/derivation/time_929e8cc6-78aa-4fd3-b678-d85324d58643> ;
	<https://www.theworldavatar.com/kg/ontoderivation/isDerivedFrom> <https://www.theworldavatar.com/kg/lab_auto/derivation/DesignOfExperiment_8893806e-734a-495f-b27b-15d1ed55bf4b> , <https://www.theworldavatar.com/kg/lab_auto/lab1/Laboratory_Dummy> ;
	<https://www.theworldavatar.com/kg/ontoderivation/isDerivedUsing> <https://www.theworldavatar.com/kg/agents/Service__DoE/Service> ;
	a <https://www.theworldavatar.com/kg/ontoderivation/DerivationAsyn> .

<https://www.theworldavatar.com/kg/lab_auto/derivation/DerivationAsyn_d0b3c712-be17-4be7-8888-23c248086bbc> <http://www.w3.org/2006/time#hasTime> <https://www.theworldavatar.com/kg/lab_auto/derivation/time_337abf98-5355-4c3d-b2ac-3996db22debc> ;
	<https://www.theworldavatar.com/kg/ontoderivation/isDerivedFrom> <https://www.theworldavatar.com/kg/lab_auto/derivation/ReactionVariation_b07ebae5-2b76-4c1e-8075-a773db5f8ae2> ;
	<https://www.theworldavatar.com/kg/ontoderivation/isDerivedUsing> <https://www.theworldavatar.com/kg/agents/Service__Vapourtec__CARES/Service> ;
	a <https://www.theworldavatar.com/kg/ontoderivation/DerivationAsyn> .

<https://www.theworldavatar.com/kg/lab_auto/derivation/DerivationAsyn_d26d1c8d-4d5d-445a-8fe5-d59b1ba4ad45> <http://www.w3.org/2006/time#hasTime> <https://www.theworldavatar.com/kg/lab_auto/derivation/time_811836f3-6614-42d1-8614-17d42bb3d6bc> ;
	<https://www.theworldavatar.com/kg/ontoderivation/isDerivedFrom> <https://www.theworldavatar.com/kg/lab_auto/derivation/ReactionVariation_4059a808-1401-4514-ab3e-048b2295e227> , <https://www.theworldavatar.com/kg/lab_auto/lab1/ChemicalAmount_b3a257b9-0ca3-4e19-b64f-c5230ef6f478> ;
	<https://www.theworldavatar.com/kg/ontoderivation/isDerivedUsing> <https://www.theworldavatar.com/kg/agents/Service__HPLC__CAM/Service> ;
	a <https://www.theworldavatar.com/kg/ontoderivation/DerivationAsyn> .

<https://www.theworldavatar.com/kg/lab_auto/derivation/DerivationAsyn_d2adaec8-376f-4c11-a8cc-9f4aac1cbb76> <http://www.w3.org/2006/time#hasTime> <https://www.theworldavatar.com/kg/lab_auto/derivation/time_c0cb1a49-4b8a-43d1-a0d5-5e77efd5af47> ;
	<https://www.theworldavatar.com/kg/ontoderivation/isDerivedFrom> <https://www.theworldavatar.com/kg/lab_auto/derivation/DesignOfExperiment_2b6de2c0-a811-4fa7-9479-a551da920fab> , <https://www.theworldavatar.com/kg/lab_auto/lab1/Laboratory_Dummy> ;
	<https://www.theworldavatar.com/kg/ontoderivation/isDerivedUsing> <https://www.theworldavatar.com/kg/agents/Service__DoE/Service> ;
	a <https://www.theworldavatar.com/kg/ontoderivation/DerivationAsyn> .

<https://www.theworldavatar.com/kg/lab_auto/derivation/DerivationAsyn_d614634e-08ff-4201-88b8-624e59c298f1> <http://www.w3.org/2006/time#hasTime> <https://www.theworldavatar.com/kg/lab_auto/derivation/time_af9d2f2e-bcc3-476c-aa33-4239093ef3bc> ;
	<https://www.theworldavatar.com/kg/ontoderivation/isDerivedFrom> <https://www.theworldavatar.com/kg/lab_auto/derivation/ReactionVariation_b7f43e93-678f-4e06-ba4c-02a22b91b759> ;
	<https://www.theworldavatar.com/kg/ontoderivation/isDerivedUsing> <https://www.theworldavatar.com/kg/agents/Service__Vapourtec__CARES/Service> ;
	a <https://www.theworldavatar.com/kg/ontoderivation/DerivationAsyn> .

<https://www.theworldavatar.com/kg/lab_auto/derivation/DerivationAsyn_d67e2b34-7aca-40ed-af26-f681454de95e> <http://www.w3.org/2006/time#hasTime> <https://www.theworldavatar.com/kg/lab_auto/derivation/time_befe3663-84cd-47e3-9a74-d472322f53f3> ;
	<https://www.theworldavatar.com/kg/ontoderivation/isDerivedFrom> <https://www.theworldavatar.com/kg/lab_auto/derivation/ReactionVariation_632f3d6c-e258-4051-99f7-5dc9a2ee3499> ;
	<https://www.theworldavatar.com/kg/ontoderivation/isDerivedUsing> <https://www.theworldavatar.com/kg/agents/Service__Vapourtec__CAM/Service> ;
	a <https://www.theworldavatar.com/kg/ontoderivation/DerivationAsyn> .

<https://www.theworldavatar.com/kg/lab_auto/derivation/DerivationAsyn_d87a6312-a5fe-4dd5-807d-ded036d46602> <http://www.w3.org/2006/time#hasTime> <https://www.theworldavatar.com/kg/lab_auto/derivation/time_a1a2e731-4e3a-408c-a00a-73ebae3a8545> ;
	<https://www.theworldavatar.com/kg/ontoderivation/isDerivedFrom> <https://www.theworldavatar.com/kg/lab_auto/derivation/ReactionExperiment_b01c721c-647b-4d97-8c83-ba190b8d4139> ;
	<https://www.theworldavatar.com/kg/ontoderivation/isDerivedUsing> <https://www.theworldavatar.com/kg/agents/Service__Vapourtec__CARES/Service> ;
	a <https://www.theworldavatar.com/kg/ontoderivation/DerivationAsyn> .

<https://www.theworldavatar.com/kg/lab_auto/derivation/DerivationAsyn_d956076a-1408-4fde-871e-6e38314afbc6> <http://www.w3.org/2006/time#hasTime> <https://www.theworldavatar.com/kg/lab_auto/derivation/time_5a428d8c-373e-4bf3-8475-c65621ae867d> ;
	<https://www.theworldavatar.com/kg/ontoderivation/hasStatus> <https://www.theworldavatar.com/kg/lab_auto/derivation/status_6cf10753-c195-47fa-b3d5-34e5c080078b> ;
	<https://www.theworldavatar.com/kg/ontoderivation/isDerivedFrom> <https://www.theworldavatar.com/kg/lab_auto/chem_rxn/ChemRxn_1> , <https://www.theworldavatar.com/kg/lab_auto/derivation/GoalSet_f4497c3f-c723-480d-8c32-32132fa5cd3b> , <https://www.theworldavatar.com/kg/lab_auto/derivation/ReactionExperiment_2a39187f-d2e3-4d89-819b-a980f83f9c5a> , <https://www.theworldavatar.com/kg/lab_auto/derivation/ReactionExperiment_7f12920b-5496-45f8-8466-68797e21fc42> , <https://www.theworldavatar.com/kg/lab_auto/derivation/ReactionExperiment_a56f4597-480f-4e8a-be40-94f944a6171c> , <https://www.theworldavatar.com/kg/lab_auto/derivation/ReactionExperiment_b01c721c-647b-4d97-8c83-ba190b8d4139> , <https://www.theworldavatar.com/kg/lab_auto/derivation/ReactionVariation_0c015baa-942e-4075-aaef-6bba8627a141> , <https://www.theworldavatar.com/kg/lab_auto/derivation/ReactionVariation_0c805777-0eac-4f77-b29b-a01022686b30> , <https://www.theworldavatar.com/kg/lab_auto/derivation/ReactionVariation_0d6d3049-4582-4f41-8068-6b974845d027> , <https://www.theworldavatar.com/kg/lab_auto/derivation/ReactionVariation_1245c932-7945-4cad-959b-633c407d1927> , <https://www.theworldavatar.com/kg/lab_auto/derivation/ReactionVariation_13e12d18-8b6a-4e3b-ad07-de3bbff82370> , <https://www.theworldavatar.com/kg/lab_auto/derivation/ReactionVariation_1a5ec07d-5081-403a-ad70-1e8b118fbb23> , <https://www.theworldavatar.com/kg/lab_auto/derivation/ReactionVariation_205fedf7-8b45-4aa3-a71f-28b1d940062c> , <https://www.theworldavatar.com/kg/lab_auto/derivation/ReactionVariation_23d7f9c3-0f0a-45d6-813f-35cd2a60e722> , <https://www.theworldavatar.com/kg/lab_auto/derivation/ReactionVariation_298eff02-90e0-42a1-95b7-e8d307547606> , <https://www.theworldavatar.com/kg/lab_auto/derivation/ReactionVariation_2cf1175d-d7b9-4d5a-9315-8934fcf49b68> , <https://www.theworldavatar.com/kg/lab_auto/derivation/ReactionVariation_38323622-6232-40e0-b8ee-80b21466eb99> , <https://www.theworldavatar.com/kg/lab_auto/derivation/ReactionVariation_3ad34730-dd25-4894-9ad8-ecad05591cde> , <https://www.theworldavatar.com/kg/lab_auto/derivation/ReactionVariation_3c72a62a-16dd-46d5-a60e-e44fcab37485> , <https://www.theworldavatar.com/kg/lab_auto/derivation/ReactionVariation_3d0fb333-f192-4763-ae4b-500711630692> , <https://www.theworldavatar.com/kg/lab_auto/derivation/ReactionVariation_3e87773f-5960-4c83-8139-070c296cc047> , <https://www.theworldavatar.com/kg/lab_auto/derivation/ReactionVariation_3f28b2cf-dbb9-4426-99a4-a980f5bf2d9d> , <https://www.theworldavatar.com/kg/lab_auto/derivation/ReactionVariation_4059a808-1401-4514-ab3e-048b2295e227> , <https://www.theworldavatar.com/kg/lab_auto/derivation/ReactionVariation_412135fc-a3ca-4336-a50b-42a7498d58f9> , <https://www.theworldavatar.com/kg/lab_auto/derivation/ReactionVariation_44d86f92-6ece-42c6-b468-9b394e868e8c> , <https://www.theworldavatar.com/kg/lab_auto/derivation/ReactionVariation_473233f1-5ad7-4f1e-ad21-91e567bbf826> , <https://www.theworldavatar.com/kg/lab_auto/derivation/ReactionVariation_48a7ca2f-dd1c-48fb-89a8-3a99e74162a1> , <https://www.theworldavatar.com/kg/lab_auto/derivation/ReactionVariation_50872203-0a25-42db-b8c5-aee440e7263c> , <https://www.theworldavatar.com/kg/lab_auto/derivation/ReactionVariation_52321782-ca81-4f7e-8296-c38ea2731e93> , <https://www.theworldavatar.com/kg/lab_auto/derivation/ReactionVariation_5cabcc77-f225-4bb8-a302-aad5b55e112c> , <https://www.theworldavatar.com/kg/lab_auto/derivation/ReactionVariation_5ead68d1-9b19-4685-b602-f3329cc3b3bf> , <https://www.theworldavatar.com/kg/lab_auto/derivation/ReactionVariation_60953e65-1fe7-4666-bfbf-d3d5f5c9ba93> , <https://www.theworldavatar.com/kg/lab_auto/derivation/ReactionVariation_60f02bf0-97b9-430b-acde-451521776670> , <https://www.theworldavatar.com/kg/lab_auto/derivation/ReactionVariation_61ebe163-2268-4f6c-8539-9d05372f6dec> , <https://www.theworldavatar.com/kg/lab_auto/derivation/ReactionVariation_632f3d6c-e258-4051-99f7-5dc9a2ee3499> , <https://www.theworldavatar.com/kg/lab_auto/derivation/ReactionVariation_65a3db4b-9bdf-40dd-8f24-277eb599e5d7> , <https://www.theworldavatar.com/kg/lab_auto/derivation/ReactionVariation_6f6514cb-299c-4686-a5fe-4755facdb2f1> , <https://www.theworldavatar.com/kg/lab_auto/derivation/ReactionVariation_73f449aa-34ff-47d0-aa39-052d3cad34fb> , <https://www.theworldavatar.com/kg/lab_auto/derivation/ReactionVariation_743b9664-d886-4dda-82d1-09ae2df4a6f4> , <https://www.theworldavatar.com/kg/lab_auto/derivation/ReactionVariation_76aa4623-1747-4802-b9bf-f57dd79f047e> , <https://www.theworldavatar.com/kg/lab_auto/derivation/ReactionVariation_80a25214-4ea7-4a35-b255-f2042b75f16e> , <https://www.theworldavatar.com/kg/lab_auto/derivation/ReactionVariation_8c0d6a77-c601-45eb-840a-4a1065729ac5> , <https://www.theworldavatar.com/kg/lab_auto/derivation/ReactionVariation_8c8e54eb-4e73-4ddf-9a6d-abfd9ce8e299> , <https://www.theworldavatar.com/kg/lab_auto/derivation/ReactionVariation_90db1c6a-b000-4d4b-98d2-a2008587f196> , <https://www.theworldavatar.com/kg/lab_auto/derivation/ReactionVariation_917da8be-6620-4cc7-b1df-95cb3d78ad49> , <https://www.theworldavatar.com/kg/lab_auto/derivation/ReactionVariation_92151378-b70c-4907-99ca-2c0ccf839831> , <https://www.theworldavatar.com/kg/lab_auto/derivation/ReactionVariation_98d72768-16d0-4a22-a89f-86c4ff9741d5> , <https://www.theworldavatar.com/kg/lab_auto/derivation/ReactionVariation_9b02806a-006f-4b4c-9923-446117c34ef8> , <https://www.theworldavatar.com/kg/lab_auto/derivation/ReactionVariation_9c7bdf7c-b090-4896-afa6-fec99ab6e808> , <https://www.theworldavatar.com/kg/lab_auto/derivation/ReactionVariation_a07840d1-000d-457d-b198-67355065a4fe> , <https://www.theworldavatar.com/kg/lab_auto/derivation/ReactionVariation_a85a4029-3692-4461-8f92-9891d7c171e0> , <https://www.theworldavatar.com/kg/lab_auto/derivation/ReactionVariation_a85b964a-1e3b-4e45-8080-f64215698d01> , <https://www.theworldavatar.com/kg/lab_auto/derivation/ReactionVariation_b07ebae5-2b76-4c1e-8075-a773db5f8ae2> , <https://www.theworldavatar.com/kg/lab_auto/derivation/ReactionVariation_b0dda4a0-0469-4120-abe6-a41c6ea601db> , <https://www.theworldavatar.com/kg/lab_auto/derivation/ReactionVariation_b4a438bf-3fe0-44de-8dc3-f54a28ba0564> , <https://www.theworldavatar.com/kg/lab_auto/derivation/ReactionVariation_b7f43e93-678f-4e06-ba4c-02a22b91b759> , <https://www.theworldavatar.com/kg/lab_auto/derivation/ReactionVariation_b854e692-f6f4-494a-b6ac-f2103f4bda7f> , <https://www.theworldavatar.com/kg/lab_auto/derivation/ReactionVariation_bcd0150a-0e1c-4275-bbfb-3329272a8dee> , <https://www.theworldavatar.com/kg/lab_auto/derivation/ReactionVariation_c04c0ffb-9f2b-4e8a-ac17-07379ad776ef> , <https://www.theworldavatar.com/kg/lab_auto/derivation/ReactionVariation_c2cb9ad0-42e2-4f4e-81ca-9058a6498812> , <https://www.theworldavatar.com/kg/lab_auto/derivation/ReactionVariation_c31c4dea-6edb-44bc-9e61-406b7db8e4ac> , <https://www.theworldavatar.com/kg/lab_auto/derivation/ReactionVariation_c477e3d6-eea5-454c-b1f1-2c6ee528c05f> , <https://www.theworldavatar.com/kg/lab_auto/derivation/ReactionVariation_c765eb8c-c677-48ed-b631-9c727d22af33> , <https://www.theworldavatar.com/kg/lab_auto/derivation/ReactionVariation_cb5fe529-8f7b-4d39-8232-488ad06b71a6> , <https://www.theworldavatar.com/kg/lab_auto/derivation/ReactionVariation_cd283f42-f882-43bc-ad3f-cf20896a0a0b> , <https://www.theworldavatar.com/kg/lab_auto/derivation/ReactionVariation_d42cd029-7be7-42bb-ae37-dc10e4f700a9> .

<https://www.theworldavatar.com/kg/lab_auto/derivation/DesignOfExperiment_08ea9ac3-089b-4c0b-8d4f-3e00ffcad3e2> <https://www.theworldavatar.com/kg/ontodoe/utilisesHistoricalData> <https://www.theworldavatar.com/kg/lab_auto/derivation/HistoricalData_ff46bb3a-f573-42c7-a588-92583c219ecc> ;
	a <https://www.theworldavatar.com/kg/ontodoe/DesignOfExperiment> .

<https://www.theworldavatar.com/kg/lab_auto/derivation/DesignOfExperiment_0a9af6d9-7b28-458c-ae36-ecf4ca6ea3a6> <http://www.w3.org/2006/time#hasTime> <https://www.theworldavatar.com/kg/lab_auto/derivation/time_306b427e-dc3c-41df-8e36-b0ae464ab414> ;
	<https://www.theworldavatar.com/kg/ontodoe/designsChemicalReaction> <https://www.theworldavatar.com/kg/lab_auto/chem_rxn/ChemRxn_1> ;
	<https://www.theworldavatar.com/kg/ontodoe/hasDomain> <https://www.theworldavatar.com/kg/lab_auto/derivation/Domain_08d483e5-a89f-4bbd-94e1-e279757b584c> ;
	<https://www.theworldavatar.com/kg/ontodoe/hasSystemResponse> <https://www.theworldavatar.com/kg/lab_auto/derivation/SystemResponse_734e9ffd-d6f6-4c24-96f0-218cff428e73> , <https://www.theworldavatar.com/kg/lab_auto/derivation/SystemResponse_f7e2bc30-0e34-492b-bc9f-d541ce9621d2> ;
	<https://www.theworldavatar.com/kg/ontodoe/proposesNewExperiment> <https://www.theworldavatar.com/kg/lab_auto/derivation/ReactionVariation_76aa4623-1747-4802-b9bf-f57dd79f047e> ;
	<https://www.theworldavatar.com/kg/ontodoe/usesStrategy> <https://www.theworldavatar.com/kg/lab_auto/derivation/TSEMO_f2091464-1d90-471a-802f-9396d3e8779d> ;
	<https://www.theworldavatar.com/kg/ontodoe/utilisesHistoricalData> <https://www.theworldavatar.com/kg/lab_auto/derivation/HistoricalData_0dd82e51-0081-43f4-9e70-093dd25e0246> ;
	a <https://www.theworldavatar.com/kg/ontodoe/DesignOfExperiment> .

<https://www.theworldavatar.com/kg/lab_auto/derivation/DesignOfExperiment_10ffdea4-82f2-416c-b288-114b0f4a44c8> <http://www.w3.org/2006/time#hasTime> <https://www.theworldavatar.com/kg/lab_auto/derivation/time_c8ef99af-a1fc-4a1a-948e-96dcdb9160a2> ;
	<https://www.theworldavatar.com/kg/ontodoe/designsChemicalReaction> <https://www.theworldavatar.com/kg/lab_auto/chem_rxn/ChemRxn_1> ;
	<https://www.theworldavatar.com/kg/ontodoe/hasDomain> <https://www.theworldavatar.com/kg/lab_auto/derivation/Domain_87d222e9-0a46-44a9-b91e-86e26739baa0> ;
	<https://www.theworldavatar.com/kg/ontodoe/hasSystemResponse> <https://www.theworldavatar.com/kg/lab_auto/derivation/SystemResponse_190bed00-9935-42fd-a596-d31baeae712b> , <https://www.theworldavatar.com/kg/lab_auto/derivation/SystemResponse_c906a798-6a3e-4ef7-bae0-0684b365c1db> ;
	<https://www.theworldavatar.com/kg/ontodoe/proposesNewExperiment> <https://www.theworldavatar.com/kg/lab_auto/derivation/ReactionVariation_2cf1175d-d7b9-4d5a-9315-8934fcf49b68> ;
	<https://www.theworldavatar.com/kg/ontodoe/usesStrategy> <https://www.theworldavatar.com/kg/lab_auto/derivation/TSEMO_340fe457-43d2-4a49-96a3-a72483a021e7> ;
	<https://www.theworldavatar.com/kg/ontodoe/utilisesHistoricalData> <https://www.theworldavatar.com/kg/lab_auto/derivation/HistoricalData_4d49a602-02ec-4017-b069-56600c19607a> ;
	a <https://www.theworldavatar.com/kg/ontodoe/DesignOfExperiment> .

<https://www.theworldavatar.com/kg/lab_auto/derivation/DesignOfExperiment_13950c2a-3ac3-45e2-b674-1c1abb0733f5> <http://www.w3.org/2006/time#hasTime> <https://www.theworldavatar.com/kg/lab_auto/derivation/time_80ccd6b1-b5c9-47a4-8010-0a38cef740d3> ;
	<https://www.theworldavatar.com/kg/ontodoe/designsChemicalReaction> <https://www.theworldavatar.com/kg/lab_auto/chem_rxn/ChemRxn_1> ;
	<https://www.theworldavatar.com/kg/ontodoe/hasDomain> <https://www.theworldavatar.com/kg/lab_auto/derivation/Domain_c8fd18b6-415d-4324-a688-5ad4f3b93c7a> ;
	<https://www.theworldavatar.com/kg/ontodoe/hasSystemResponse> <https://www.theworldavatar.com/kg/lab_auto/derivation/SystemResponse_4d14deeb-d92f-4680-9966-caf162e64910> , <https://www.theworldavatar.com/kg/lab_auto/derivation/SystemResponse_5b8aeac2-4e2c-4fcf-b28a-f8e21323deaa> ;
	<https://www.theworldavatar.com/kg/ontodoe/proposesNewExperiment> <https://www.theworldavatar.com/kg/lab_auto/derivation/ReactionVariation_b0dda4a0-0469-4120-abe6-a41c6ea601db> ;
	<https://www.theworldavatar.com/kg/ontodoe/usesStrategy> <https://www.theworldavatar.com/kg/lab_auto/derivation/TSEMO_c3b8a228-7efc-4f8c-9dbd-47a880e3e4e3> ;
	<https://www.theworldavatar.com/kg/ontodoe/utilisesHistoricalData> <https://www.theworldavatar.com/kg/lab_auto/derivation/HistoricalData_29e7e5c0-aa8b-4e9b-b076-32fe2b0d213a> ;
	a <https://www.theworldavatar.com/kg/ontodoe/DesignOfExperiment> .

<https://www.theworldavatar.com/kg/lab_auto/derivation/DesignOfExperiment_17408664-8505-4f39-8812-530bc323c9f0> <http://www.w3.org/2006/time#hasTime> <https://www.theworldavatar.com/kg/lab_auto/derivation/time_6b282481-937d-444a-80e3-abd6a629d1cb> ;
	<https://www.theworldavatar.com/kg/ontodoe/designsChemicalReaction> <https://www.theworldavatar.com/kg/lab_auto/chem_rxn/ChemRxn_1> ;
	<https://www.theworldavatar.com/kg/ontodoe/hasDomain> <https://www.theworldavatar.com/kg/lab_auto/derivation/Domain_924f473f-ae23-4126-a421-7c26a20000c2> ;
	<https://www.theworldavatar.com/kg/ontodoe/hasSystemResponse> <https://www.theworldavatar.com/kg/lab_auto/derivation/SystemResponse_c6c0648f-1775-405a-b963-142eace51ff9> , <https://www.theworldavatar.com/kg/lab_auto/derivation/SystemResponse_c6c663fa-1db3-4f95-9efc-4ca91e1654ce> ;
	<https://www.theworldavatar.com/kg/ontodoe/proposesNewExperiment> <https://www.theworldavatar.com/kg/lab_auto/derivation/ReactionVariation_0d6d3049-4582-4f41-8068-6b974845d027> ;
	<https://www.theworldavatar.com/kg/ontodoe/usesStrategy> <https://www.theworldavatar.com/kg/lab_auto/derivation/TSEMO_bd1d4a61-d4e9-4707-a4b8-7ad0c8488a00> ;
	<https://www.theworldavatar.com/kg/ontodoe/utilisesHistoricalData> <https://www.theworldavatar.com/kg/lab_auto/derivation/HistoricalData_30544bda-a9f0-4c9e-b8db-e25f6fbff41e> ;
	a <https://www.theworldavatar.com/kg/ontodoe/DesignOfExperiment> .

<https://www.theworldavatar.com/kg/lab_auto/derivation/DesignOfExperiment_1ccf5cfa-17ec-40fa-974d-bcab7009160f> <http://www.w3.org/2006/time#hasTime> <https://www.theworldavatar.com/kg/lab_auto/derivation/time_4388e41c-1fee-4a80-b9cd-6c385376232f> ;
	<https://www.theworldavatar.com/kg/ontodoe/designsChemicalReaction> <https://www.theworldavatar.com/kg/lab_auto/chem_rxn/ChemRxn_1> ;
	<https://www.theworldavatar.com/kg/ontodoe/hasDomain> <https://www.theworldavatar.com/kg/lab_auto/derivation/Domain_a3a8b136-8711-4f64-ab73-458bcbb972b9> ;
	<https://www.theworldavatar.com/kg/ontodoe/hasSystemResponse> <https://www.theworldavatar.com/kg/lab_auto/derivation/SystemResponse_60949fee-4869-4d0b-8b29-6bd7861792a0> , <https://www.theworldavatar.com/kg/lab_auto/derivation/SystemResponse_7f0ff815-4783-4b0a-84d3-7d75fdfb43e8> ;
	<https://www.theworldavatar.com/kg/ontodoe/proposesNewExperiment> <https://www.theworldavatar.com/kg/lab_auto/derivation/ReactionVariation_0c805777-0eac-4f77-b29b-a01022686b30> ;
	<https://www.theworldavatar.com/kg/ontodoe/usesStrategy> <https://www.theworldavatar.com/kg/lab_auto/derivation/TSEMO_c2568367-879f-40a4-8ac3-72bd91528639> ;
	<https://www.theworldavatar.com/kg/ontodoe/utilisesHistoricalData> <https://www.theworldavatar.com/kg/lab_auto/derivation/HistoricalData_8558e5a9-2783-4aae-a4d5-c5c13a624e9c> ;
	a <https://www.theworldavatar.com/kg/ontodoe/DesignOfExperiment> .

<https://www.theworldavatar.com/kg/lab_auto/derivation/DesignOfExperiment_1e4fc2cb-68ec-447d-8cfd-7fc54e77cc4c> <http://www.w3.org/2006/time#hasTime> <https://www.theworldavatar.com/kg/lab_auto/derivation/time_be01f4d6-5ed7-4325-af1f-00e9cfa799e4> ;
	<https://www.theworldavatar.com/kg/ontodoe/designsChemicalReaction> <https://www.theworldavatar.com/kg/lab_auto/chem_rxn/ChemRxn_1> ;
	<https://www.theworldavatar.com/kg/ontodoe/hasDomain> <https://www.theworldavatar.com/kg/lab_auto/derivation/Domain_fe380626-c4ee-432f-87ae-3f529643cc5e> ;
	<https://www.theworldavatar.com/kg/ontodoe/hasSystemResponse> <https://www.theworldavatar.com/kg/lab_auto/derivation/SystemResponse_2fdd9c35-5a85-4a26-abac-2e928eced3ec> , <https://www.theworldavatar.com/kg/lab_auto/derivation/SystemResponse_f3b464cb-1236-487d-83f8-298f72cf3755> ;
	<https://www.theworldavatar.com/kg/ontodoe/proposesNewExperiment> <https://www.theworldavatar.com/kg/lab_auto/derivation/ReactionVariation_743b9664-d886-4dda-82d1-09ae2df4a6f4> ;
	<https://www.theworldavatar.com/kg/ontodoe/usesStrategy> <https://www.theworldavatar.com/kg/lab_auto/derivation/TSEMO_ab8c3264-c93b-4130-90d7-a1ec0b5f7de0> ;
	<https://www.theworldavatar.com/kg/ontodoe/utilisesHistoricalData> <https://www.theworldavatar.com/kg/lab_auto/derivation/HistoricalData_b770947e-911c-440b-9106-4aabc511dd5f> ;
	a <https://www.theworldavatar.com/kg/ontodoe/DesignOfExperiment> .

<https://www.theworldavatar.com/kg/lab_auto/derivation/DesignOfExperiment_2b6de2c0-a811-4fa7-9479-a551da920fab> <http://www.w3.org/2006/time#hasTime> <https://www.theworldavatar.com/kg/lab_auto/derivation/time_61f1fa0e-aa7e-4efd-84be-b8cadcded650> ;
	<https://www.theworldavatar.com/kg/ontodoe/designsChemicalReaction> <https://www.theworldavatar.com/kg/lab_auto/chem_rxn/ChemRxn_1> ;
	<https://www.theworldavatar.com/kg/ontodoe/hasDomain> <https://www.theworldavatar.com/kg/lab_auto/derivation/Domain_e07aa7e4-0985-4edf-9e6e-8c2773aac5f0> ;
	<https://www.theworldavatar.com/kg/ontodoe/hasSystemResponse> <https://www.theworldavatar.com/kg/lab_auto/derivation/SystemResponse_e45c4829-86ce-40fc-8f17-6fca85186553> , <https://www.theworldavatar.com/kg/lab_auto/derivation/SystemResponse_fba62106-6d57-4777-bc05-5453d0bd3513> ;
	<https://www.theworldavatar.com/kg/ontodoe/proposesNewExperiment> <https://www.theworldavatar.com/kg/lab_auto/derivation/ReactionVariation_48a7ca2f-dd1c-48fb-89a8-3a99e74162a1> ;
	<https://www.theworldavatar.com/kg/ontodoe/usesStrategy> <https://www.theworldavatar.com/kg/lab_auto/derivation/TSEMO_5ac53a6a-0f9d-4e09-8fb7-895d168bf637> ;
	<https://www.theworldavatar.com/kg/ontodoe/utilisesHistoricalData> <https://www.theworldavatar.com/kg/lab_auto/derivation/HistoricalData_53c8d42b-d544-4da7-9540-87fb00c202c1> ;
	a <https://www.theworldavatar.com/kg/ontodoe/DesignOfExperiment> .

<https://www.theworldavatar.com/kg/lab_auto/derivation/DesignOfExperiment_2d765f09-feaa-45d3-96d4-a49021d2998f> <http://www.w3.org/2006/time#hasTime> <https://www.theworldavatar.com/kg/lab_auto/derivation/time_53f05b1b-8cc8-4cfb-8ce4-43052d6aa4ac> ;
	<https://www.theworldavatar.com/kg/ontodoe/designsChemicalReaction> <https://www.theworldavatar.com/kg/lab_auto/chem_rxn/ChemRxn_1> ;
	<https://www.theworldavatar.com/kg/ontodoe/hasDomain> <https://www.theworldavatar.com/kg/lab_auto/derivation/Domain_f13103ab-cd27-4774-95ab-b7e06951282a> ;
	<https://www.theworldavatar.com/kg/ontodoe/hasSystemResponse> <https://www.theworldavatar.com/kg/lab_auto/derivation/SystemResponse_b1d2dabe-a350-4c8a-b801-92dbce15511e> , <https://www.theworldavatar.com/kg/lab_auto/derivation/SystemResponse_e6937848-37a9-4300-8098-b25c18304b62> ;
	<https://www.theworldavatar.com/kg/ontodoe/proposesNewExperiment> <https://www.theworldavatar.com/kg/lab_auto/derivation/ReactionVariation_6f6514cb-299c-4686-a5fe-4755facdb2f1> ;
	<https://www.theworldavatar.com/kg/ontodoe/usesStrategy> <https://www.theworldavatar.com/kg/lab_auto/derivation/TSEMO_bf164b78-13db-43d5-b949-65bed0a39c6d> ;
	<https://www.theworldavatar.com/kg/ontodoe/utilisesHistoricalData> <https://www.theworldavatar.com/kg/lab_auto/derivation/HistoricalData_91eda6fc-ed73-4dc2-bf98-9719248547a1> ;
	a <https://www.theworldavatar.com/kg/ontodoe/DesignOfExperiment> .

<https://www.theworldavatar.com/kg/lab_auto/derivation/DesignOfExperiment_32b053ea-c74d-427a-b05f-7322626b4391> <http://www.w3.org/2006/time#hasTime> <https://www.theworldavatar.com/kg/lab_auto/derivation/time_30f2175d-95a9-421d-84ac-1bb8190cedfe> ;
	<https://www.theworldavatar.com/kg/ontodoe/designsChemicalReaction> <https://www.theworldavatar.com/kg/lab_auto/chem_rxn/ChemRxn_1> ;
	<https://www.theworldavatar.com/kg/ontodoe/hasDomain> <https://www.theworldavatar.com/kg/lab_auto/derivation/Domain_eec183ed-d092-4a66-8cf3-ddd7384b9981> ;
	<https://www.theworldavatar.com/kg/ontodoe/hasSystemResponse> <https://www.theworldavatar.com/kg/lab_auto/derivation/SystemResponse_120c3b02-0a4d-4702-9728-cbc8edf291f9> , <https://www.theworldavatar.com/kg/lab_auto/derivation/SystemResponse_980a9bf4-b1df-4c23-8b03-d24fdd962413> ;
	<https://www.theworldavatar.com/kg/ontodoe/proposesNewExperiment> <https://www.theworldavatar.com/kg/lab_auto/derivation/ReactionVariation_fa86bdfa-b900-40e5-abbb-16e1a96d8d03> ;
	<https://www.theworldavatar.com/kg/ontodoe/usesStrategy> <https://www.theworldavatar.com/kg/lab_auto/derivation/TSEMO_69943cd7-30ba-489a-9905-d18f4b02325f> ;
	<https://www.theworldavatar.com/kg/ontodoe/utilisesHistoricalData> <https://www.theworldavatar.com/kg/lab_auto/derivation/HistoricalData_15aeb177-2470-40d7-8c96-212abac7e152> ;
	a <https://www.theworldavatar.com/kg/ontodoe/DesignOfExperiment> .

<https://www.theworldavatar.com/kg/lab_auto/derivation/DesignOfExperiment_38ef43e4-5ecd-4cdd-840d-9ac9ce0a2cba> <http://www.w3.org/2006/time#hasTime> <https://www.theworldavatar.com/kg/lab_auto/derivation/time_28f4bf42-fefd-4016-b830-09eccd7a503c> ;
	<https://www.theworldavatar.com/kg/ontodoe/designsChemicalReaction> <https://www.theworldavatar.com/kg/lab_auto/chem_rxn/ChemRxn_1> ;
	<https://www.theworldavatar.com/kg/ontodoe/hasDomain> <https://www.theworldavatar.com/kg/lab_auto/derivation/Domain_831b303d-df7f-4d39-8310-d49032145131> ;
	<https://www.theworldavatar.com/kg/ontodoe/hasSystemResponse> <https://www.theworldavatar.com/kg/lab_auto/derivation/SystemResponse_0a2e42cc-ff92-4264-84bb-dfdbf5eeeaa9> , <https://www.theworldavatar.com/kg/lab_auto/derivation/SystemResponse_b23f5829-22aa-41a6-9bc6-27d51dae5bb3> ;
	<https://www.theworldavatar.com/kg/ontodoe/proposesNewExperiment> <https://www.theworldavatar.com/kg/lab_auto/derivation/ReactionVariation_d42cd029-7be7-42bb-ae37-dc10e4f700a9> ;
	<https://www.theworldavatar.com/kg/ontodoe/usesStrategy> <https://www.theworldavatar.com/kg/lab_auto/derivation/TSEMO_9956e4de-ee82-4cf2-9f48-22e6051389c6> ;
	<https://www.theworldavatar.com/kg/ontodoe/utilisesHistoricalData> <https://www.theworldavatar.com/kg/lab_auto/derivation/HistoricalData_40d7e74d-d101-4e9a-9a71-d377b4bfdc92> ;
	a <https://www.theworldavatar.com/kg/ontodoe/DesignOfExperiment> .

<https://www.theworldavatar.com/kg/lab_auto/derivation/DesignOfExperiment_41b219e5-c8f1-4423-a17b-bae2de4b7374> <http://www.w3.org/2006/time#hasTime> <https://www.theworldavatar.com/kg/lab_auto/derivation/time_5d3ca611-df1a-4f7e-b340-3d772b645a84> ;
	<https://www.theworldavatar.com/kg/ontodoe/designsChemicalReaction> <https://www.theworldavatar.com/kg/lab_auto/chem_rxn/ChemRxn_1> ;
	<https://www.theworldavatar.com/kg/ontodoe/hasDomain> <https://www.theworldavatar.com/kg/lab_auto/derivation/Domain_2a8e5b54-177d-4f23-92f4-f799b80540c8> ;
	<https://www.theworldavatar.com/kg/ontodoe/hasSystemResponse> <https://www.theworldavatar.com/kg/lab_auto/derivation/SystemResponse_76c9d7fd-b8f0-4603-a018-6d8766f1d0d5> , <https://www.theworldavatar.com/kg/lab_auto/derivation/SystemResponse_f60526af-c0b5-4930-ba72-f89ecab095fe> ;
	<https://www.theworldavatar.com/kg/ontodoe/proposesNewExperiment> <https://www.theworldavatar.com/kg/lab_auto/derivation/ReactionVariation_92151378-b70c-4907-99ca-2c0ccf839831> ;
	<https://www.theworldavatar.com/kg/ontodoe/usesStrategy> <https://www.theworldavatar.com/kg/lab_auto/derivation/TSEMO_85b85861-697f-4fda-be26-e9cb7f7c2d46> ;
	<https://www.theworldavatar.com/kg/ontodoe/utilisesHistoricalData> <https://www.theworldavatar.com/kg/lab_auto/derivation/HistoricalData_e7d91548-2d10-4a48-b3de-b18421df78c9> .

<https://www.theworldavatar.com/kg/lab_auto/derivation/DerivationAsyn_e543f0c1-20ac-491d-b637-eb422fca0ff5> <https://www.theworldavatar.com/kg/ontoderivation/isDerivedUsing> <https://www.theworldavatar.com/kg/agents/Service__HPLC_PostPro/Service> ;
	a <https://www.theworldavatar.com/kg/ontoderivation/DerivationAsyn> .

<https://www.theworldavatar.com/kg/lab_auto/derivation/DerivationAsyn_e7137539-5504-4702-a573-c978be4e1b03> <http://www.w3.org/2006/time#hasTime> <https://www.theworldavatar.com/kg/lab_auto/derivation/time_f6ff3e94-059d-46e4-b00d-4fa5464ce891> ;
	<https://www.theworldavatar.com/kg/ontoderivation/isDerivedFrom> <https://www.theworldavatar.com/kg/lab_auto/derivation/ReactionVariation_60953e65-1fe7-4666-bfbf-d3d5f5c9ba93> , <https://www.theworldavatar.com/kg/lab_auto/lab1/Laboratory_Dummy> ;
	<https://www.theworldavatar.com/kg/ontoderivation/isDerivedUsing> <https://www.theworldavatar.com/kg/agents/Service__VapourtecSchedule/Service> ;
	a <https://www.theworldavatar.com/kg/ontoderivation/DerivationAsyn> .

<https://www.theworldavatar.com/kg/lab_auto/derivation/DerivationAsyn_e825aed7-9c37-4950-b6a6-5cc1be42dcbd> <http://www.w3.org/2006/time#hasTime> <https://www.theworldavatar.com/kg/lab_auto/derivation/time_e4707400-35de-4ddc-a92e-fb5720df67a0> ;
	<https://www.theworldavatar.com/kg/ontoderivation/isDerivedFrom> <https://www.theworldavatar.com/kg/lab_auto/lab2/HPLCReport_a9d4602c-4d56-4fb6-ad45-071bc4c96a01> ;
	<https://www.theworldavatar.com/kg/ontoderivation/isDerivedUsing> <https://www.theworldavatar.com/kg/agents/Service__HPLC_PostPro/Service> ;
	a <https://www.theworldavatar.com/kg/ontoderivation/DerivationAsyn> .

<https://www.theworldavatar.com/kg/lab_auto/derivation/DerivationAsyn_ea8267fd-33f9-4f69-95d3-db4a1ad4ac23> <http://www.w3.org/2006/time#hasTime> <https://www.theworldavatar.com/kg/lab_auto/derivation/time_0c5e614f-fc8c-48f3-8530-0a8c6773d648> ;
	<https://www.theworldavatar.com/kg/ontoderivation/isDerivedFrom> <https://www.theworldavatar.com/kg/lab_auto/derivation/ReactionVariation_205fedf7-8b45-4aa3-a71f-28b1d940062c> ;
	<https://www.theworldavatar.com/kg/ontoderivation/isDerivedUsing> <https://www.theworldavatar.com/kg/agents/Service__Vapourtec__CAM/Service> ;
	a <https://www.theworldavatar.com/kg/ontoderivation/DerivationAsyn> .

<https://www.theworldavatar.com/kg/lab_auto/derivation/DerivationAsyn_ec5ef745-cc70-4975-bef4-e18225ad2e52> <http://www.w3.org/2006/time#hasTime> <https://www.theworldavatar.com/kg/lab_auto/derivation/time_d9d1e5d2-c49e-4b64-8ad7-0bdbeaffd477> ;
	<https://www.theworldavatar.com/kg/ontoderivation/isDerivedFrom> <https://www.theworldavatar.com/kg/lab_auto/lab1/HPLCReport_cc274940-1ba9-4fcf-9fae-b64d22e71ff7> ;
	<https://www.theworldavatar.com/kg/ontoderivation/isDerivedUsing> <https://www.theworldavatar.com/kg/agents/Service__HPLC_PostPro/Service> ;
	a <https://www.theworldavatar.com/kg/ontoderivation/DerivationAsyn> .

<https://www.theworldavatar.com/kg/lab_auto/derivation/DerivationAsyn_ed3fd513-37c1-4897-854b-d161d51360ec> <http://www.w3.org/2006/time#hasTime> <https://www.theworldavatar.com/kg/lab_auto/derivation/time_f8e426d9-231b-486e-b7f5-3f1d74d39411> ;
	<https://www.theworldavatar.com/kg/ontoderivation/isDerivedFrom> <https://www.theworldavatar.com/kg/lab_auto/lab2/HPLCReport_8033e655-e495-4cae-8d59-e7c6a3121f20> ;
	<https://www.theworldavatar.com/kg/ontoderivation/isDerivedUsing> <https://www.theworldavatar.com/kg/agents/Service__HPLC_PostPro/Service> ;
	a <https://www.theworldavatar.com/kg/ontoderivation/DerivationAsyn> .

<https://www.theworldavatar.com/kg/lab_auto/derivation/DerivationAsyn_ef7b0484-c6f8-4f9c-810c-3eb82022631b> <http://www.w3.org/2006/time#hasTime> <https://www.theworldavatar.com/kg/lab_auto/derivation/time_b5f46875-d86b-4b3a-b5d0-06c4ecf90a29> ;
	<https://www.theworldavatar.com/kg/ontoderivation/isDerivedFrom> <https://www.theworldavatar.com/kg/lab_auto/lab1/HPLCReport_d3f09b5e-715d-49cb-8248-6ff440d9a795> ;
	<https://www.theworldavatar.com/kg/ontoderivation/isDerivedUsing> <https://www.theworldavatar.com/kg/agents/Service__HPLC_PostPro/Service> ;
	a <https://www.theworldavatar.com/kg/ontoderivation/DerivationAsyn> .

<https://www.theworldavatar.com/kg/lab_auto/derivation/DerivationAsyn_efd3723e-ee6b-4c38-a875-66d8f26500a4> <http://www.w3.org/2006/time#hasTime> <https://www.theworldavatar.com/kg/lab_auto/derivation/time_2868b666-0974-482f-a89e-41015dc96159> ;
	<https://www.theworldavatar.com/kg/ontoderivation/isDerivedFrom> <https://www.theworldavatar.com/kg/lab_auto/derivation/ReactionVariation_60953e65-1fe7-4666-bfbf-d3d5f5c9ba93> ;
	<https://www.theworldavatar.com/kg/ontoderivation/isDerivedUsing> <https://www.theworldavatar.com/kg/agents/Service__Vapourtec__CAM/Service> ;
	a <https://www.theworldavatar.com/kg/ontoderivation/DerivationAsyn> .

<https://www.theworldavatar.com/kg/lab_auto/derivation/DerivationAsyn_f07f4efa-2d97-4042-9906-23f64e15711b> <http://www.w3.org/2006/time#hasTime> <https://www.theworldavatar.com/kg/lab_auto/derivation/time_ca72f4ae-f1e5-4b0e-941f-31f31b5d3164> ;
	<https://www.theworldavatar.com/kg/ontoderivation/isDerivedFrom> <https://www.theworldavatar.com/kg/lab_auto/lab1/HPLCReport_1d69ca4c-5796-4e1d-9b0b-7841c8d2e8d2> ;
	<https://www.theworldavatar.com/kg/ontoderivation/isDerivedUsing> <https://www.theworldavatar.com/kg/agents/Service__HPLC_PostPro/Service> ;
	a <https://www.theworldavatar.com/kg/ontoderivation/DerivationAsyn> .

<https://www.theworldavatar.com/kg/lab_auto/derivation/DerivationAsyn_f22dc07d-4015-43eb-b909-da89b8ba4654> <http://www.w3.org/2006/time#hasTime> <https://www.theworldavatar.com/kg/lab_auto/derivation/time_389d2d27-1381-4044-9c74-d7d97eaa3bea> ;
	<https://www.theworldavatar.com/kg/ontoderivation/isDerivedFrom> <https://www.theworldavatar.com/kg/lab_auto/lab1/HPLCReport_14cb3b73-5c09-4a2f-9ed9-d8bbb6d6d938> ;
	<https://www.theworldavatar.com/kg/ontoderivation/isDerivedUsing> <https://www.theworldavatar.com/kg/agents/Service__HPLC_PostPro/Service> ;
	a <https://www.theworldavatar.com/kg/ontoderivation/DerivationAsyn> .

<https://www.theworldavatar.com/kg/lab_auto/derivation/DerivationAsyn_f3c569e5-1ff9-46a7-ace4-b4e600d57508> <http://www.w3.org/2006/time#hasTime> <https://www.theworldavatar.com/kg/lab_auto/derivation/time_1ad05792-11d2-4578-b057-ea62542130f6> ;
	<https://www.theworldavatar.com/kg/ontoderivation/isDerivedFrom> <https://www.theworldavatar.com/kg/lab_auto/derivation/ReactionVariation_e766d2c7-e15a-4fc3-8bf9-0f04ac3bad04> ;
	<https://www.theworldavatar.com/kg/ontoderivation/isDerivedUsing> <https://www.theworldavatar.com/kg/agents/Service__Vapourtec__CAM/Service> ;
	a <https://www.theworldavatar.com/kg/ontoderivation/DerivationAsyn> .

<https://www.theworldavatar.com/kg/lab_auto/derivation/DerivationAsyn_f428140f-b021-4c8a-a00d-3b95eb4d0b0d> <http://www.w3.org/2006/time#hasTime> <https://www.theworldavatar.com/kg/lab_auto/derivation/time_e3805f10-7f5b-409f-b378-db5ffaac5c4c> ;
	<https://www.theworldavatar.com/kg/ontoderivation/isDerivedFrom> <https://www.theworldavatar.com/kg/lab_auto/lab1/Laboratory_Dummy> , <https://www.theworldavatar.com/kg/lab_auto/derivation/DesignOfExperiment_ef398e75-0809-46bc-b3ca-7a77b58438bf> ;
	<https://www.theworldavatar.com/kg/ontoderivation/isDerivedUsing> <https://www.theworldavatar.com/kg/agents/Service__DoE/Service> ;
	a <https://www.theworldavatar.com/kg/ontoderivation/DerivationAsyn> .

<https://www.theworldavatar.com/kg/lab_auto/derivation/DerivationAsyn_f5134ecd-9f21-46f1-bf66-b9bd592cbcbd> <http://www.w3.org/2006/time#hasTime> <https://www.theworldavatar.com/kg/lab_auto/derivation/time_63a41a25-0dfc-4d7c-9362-5ce99487a4b9> ;
	<https://www.theworldavatar.com/kg/ontoderivation/isDerivedFrom> <https://www.theworldavatar.com/kg/lab_auto/derivation/ReactionVariation_0c805777-0eac-4f77-b29b-a01022686b30> ;
	<https://www.theworldavatar.com/kg/ontoderivation/isDerivedUsing> <https://www.theworldavatar.com/kg/agents/Service__Vapourtec__CAM/Service> ;
	a <https://www.theworldavatar.com/kg/ontoderivation/DerivationAsyn> .

<https://www.theworldavatar.com/kg/lab_auto/derivation/DerivationAsyn_f58d4271-d154-4e39-a587-f4e951280abd> <http://www.w3.org/2006/time#hasTime> <https://www.theworldavatar.com/kg/lab_auto/derivation/time_421adfcf-c076-45c1-9b5a-6fb716ae9229> ;
	<https://www.theworldavatar.com/kg/ontoderivation/isDerivedFrom> <https://www.theworldavatar.com/kg/lab_auto/derivation/ReactionVariation_3e87773f-5960-4c83-8139-070c296cc047> , <https://www.theworldavatar.com/kg/lab_auto/lab1/ChemicalAmount_59943c0d-aa5d-4f8e-9433-0e3fd5aba51e> ;
	<https://www.theworldavatar.com/kg/ontoderivation/isDerivedUsing> <https://www.theworldavatar.com/kg/agents/Service__HPLC__CAM/Service> ;
	a <https://www.theworldavatar.com/kg/ontoderivation/DerivationAsyn> .

<https://www.theworldavatar.com/kg/lab_auto/derivation/DerivationAsyn_f9c5eb6b-93fc-4240-bc69-d5e46f1e6d32> <http://www.w3.org/2006/time#hasTime> <https://www.theworldavatar.com/kg/lab_auto/derivation/time_699ec871-7e33-46ab-a1c0-720fa9e20226> ;
	<https://www.theworldavatar.com/kg/ontoderivation/isDerivedFrom> <https://www.theworldavatar.com/kg/lab_auto/derivation/DesignOfExperiment_fb98e8c2-8dbd-435d-bbed-118cff6088d2> , <https://www.theworldavatar.com/kg/lab_auto/lab1/Laboratory_Dummy> ;
	<https://www.theworldavatar.com/kg/ontoderivation/isDerivedUsing> <https://www.theworldavatar.com/kg/agents/Service__DoE/Service> ;
	a <https://www.theworldavatar.com/kg/ontoderivation/DerivationAsyn> .

<https://www.theworldavatar.com/kg/lab_auto/derivation/DerivationAsyn_faca8b4d-aee1-4b51-8f09-b2d4e7f97ba1> <http://www.w3.org/2006/time#hasTime> <https://www.theworldavatar.com/kg/lab_auto/derivation/time_85b5dde3-099b-4867-ba0b-3de2c69b4117> ;
	<https://www.theworldavatar.com/kg/ontoderivation/isDerivedFrom> <https://www.theworldavatar.com/kg/lab_auto/derivation/ReactionVariation_4059a808-1401-4514-ab3e-048b2295e227> ;
	<https://www.theworldavatar.com/kg/ontoderivation/isDerivedUsing> <https://www.theworldavatar.com/kg/agents/Service__Vapourtec__CAM/Service> ;
	a <https://www.theworldavatar.com/kg/ontoderivation/DerivationAsyn> .

<https://www.theworldavatar.com/kg/lab_auto/derivation/DerivationAsyn_faca93ac-a179-4b34-a439-430e493ef6df> <http://www.w3.org/2006/time#hasTime> <https://www.theworldavatar.com/kg/lab_auto/derivation/time_d46f4ff0-0243-4a0a-ab04-b7ace9ebca92> ;
	<https://www.theworldavatar.com/kg/ontoderivation/isDerivedFrom> <https://www.theworldavatar.com/kg/lab_auto/derivation/ReactionVariation_3c72a62a-16dd-46d5-a60e-e44fcab37485> ;
	<https://www.theworldavatar.com/kg/ontoderivation/isDerivedUsing> <https://www.theworldavatar.com/kg/agents/Service__Vapourtec__CARES/Service> ;
	a <https://www.theworldavatar.com/kg/ontoderivation/DerivationAsyn> .

<https://www.theworldavatar.com/kg/lab_auto/derivation/DerivationAsyn_fbc832bf-11ae-4a23-8059-a4d24437456c> <http://www.w3.org/2006/time#hasTime> <https://www.theworldavatar.com/kg/lab_auto/derivation/time_6af07903-1e59-4181-afc8-8b6d6e2077fc> ;
	<https://www.theworldavatar.com/kg/ontoderivation/isDerivedFrom> <https://www.theworldavatar.com/kg/lab_auto/lab1/HPLCReport_556aa1d1-734b-4c7a-b378-ccf4001cf789> ;
	<https://www.theworldavatar.com/kg/ontoderivation/isDerivedUsing> <https://www.theworldavatar.com/kg/agents/Service__HPLC_PostPro/Service> ;
	a <https://www.theworldavatar.com/kg/ontoderivation/DerivationAsyn> .

<https://www.theworldavatar.com/kg/lab_auto/derivation/DerivationAsyn_fe0260cc-3042-4fdb-9a67-72a42651a7a2> <http://www.w3.org/2006/time#hasTime> <https://www.theworldavatar.com/kg/lab_auto/derivation/time_f1eaa380-b666-4492-af6a-01ef7a17f326> ;
	<https://www.theworldavatar.com/kg/ontoderivation/isDerivedFrom> <https://www.theworldavatar.com/kg/lab_auto/derivation/DesignOfExperiment_5d20659b-dd87-4c61-b1c3-6928624de879> , <https://www.theworldavatar.com/kg/lab_auto/lab1/Laboratory_Dummy> ;
	<https://www.theworldavatar.com/kg/ontoderivation/isDerivedUsing> <https://www.theworldavatar.com/kg/agents/Service__DoE/Service> ;
	a <https://www.theworldavatar.com/kg/ontoderivation/DerivationAsyn> .

<https://www.theworldavatar.com/kg/lab_auto/derivation/DerivationAsyn_fec0b9c2-c39f-43db-9c96-f895b38ab878> <http://www.w3.org/2006/time#hasTime> <https://www.theworldavatar.com/kg/lab_auto/derivation/time_07899d6f-07fc-4998-95fa-da5ea9dfeb7a> ;
	<https://www.theworldavatar.com/kg/ontoderivation/isDerivedFrom> <https://www.theworldavatar.com/kg/lab_auto/derivation/ReactionVariation_92151378-b70c-4907-99ca-2c0ccf839831> , <https://www.theworldavatar.com/kg/lab_auto/lab1/ChemicalAmount_bb2097e6-d4c4-4fbe-9a2b-997cc2175a71> ;
	<https://www.theworldavatar.com/kg/ontoderivation/isDerivedUsing> <https://www.theworldavatar.com/kg/agents/Service__HPLC__CAM/Service> ;
	a <https://www.theworldavatar.com/kg/ontoderivation/DerivationAsyn> .

<https://www.theworldavatar.com/kg/lab_auto/derivation/DesignOfExperiment_031109f5-f527-493f-a52d-8dad00b30b1b> <http://www.w3.org/2006/time#hasTime> <https://www.theworldavatar.com/kg/lab_auto/derivation/time_1c76bca6-575f-4a2f-8935-8c89f76d2bc3> ;
	<https://www.theworldavatar.com/kg/ontodoe/designsChemicalReaction> <https://www.theworldavatar.com/kg/lab_auto/chem_rxn/ChemRxn_1> ;
	<https://www.theworldavatar.com/kg/ontodoe/hasDomain> <https://www.theworldavatar.com/kg/lab_auto/derivation/Domain_6d185f8c-5763-4656-87f5-44bbc39c6699> ;
	<https://www.theworldavatar.com/kg/ontodoe/hasSystemResponse> <https://www.theworldavatar.com/kg/lab_auto/derivation/SystemResponse_6b361981-1097-4ba7-b778-2a581e4a4398> , <https://www.theworldavatar.com/kg/lab_auto/derivation/SystemResponse_722ef051-736e-4d64-a567-8cd1dc38d75d> ;
	<https://www.theworldavatar.com/kg/ontodoe/proposesNewExperiment> <https://www.theworldavatar.com/kg/lab_auto/derivation/ReactionVariation_23d7f9c3-0f0a-45d6-813f-35cd2a60e722> ;
	<https://www.theworldavatar.com/kg/ontodoe/usesStrategy> <https://www.theworldavatar.com/kg/lab_auto/derivation/TSEMO_38e29d31-3f7d-4fd0-94e9-b853ed8a79e0> ;
	<https://www.theworldavatar.com/kg/ontodoe/utilisesHistoricalData> <https://www.theworldavatar.com/kg/lab_auto/derivation/HistoricalData_b324070f-b32b-4d18-85ee-5757461351cb> ;
	a <https://www.theworldavatar.com/kg/ontodoe/DesignOfExperiment> .

<https://www.theworldavatar.com/kg/lab_auto/derivation/DesignOfExperiment_08ea9ac3-089b-4c0b-8d4f-3e00ffcad3e2> <http://www.w3.org/2006/time#hasTime> <https://www.theworldavatar.com/kg/lab_auto/derivation/time_bdcc3417-3f59-4d91-a4d9-e1f4ff8ea0c3> ;
	<https://www.theworldavatar.com/kg/ontodoe/designsChemicalReaction> <https://www.theworldavatar.com/kg/lab_auto/chem_rxn/ChemRxn_1> ;
	<https://www.theworldavatar.com/kg/ontodoe/hasDomain> <https://www.theworldavatar.com/kg/lab_auto/derivation/Domain_54aebbfa-e994-4114-8507-9a6ffc483149> ;
	<https://www.theworldavatar.com/kg/ontodoe/hasSystemResponse> <https://www.theworldavatar.com/kg/lab_auto/derivation/SystemResponse_344e06e1-d351-4978-9f38-a3cae2229697> , <https://www.theworldavatar.com/kg/lab_auto/derivation/SystemResponse_61416e3f-b065-4130-a125-2c7171e4ce5f> ;
	<https://www.theworldavatar.com/kg/ontodoe/proposesNewExperiment> <https://www.theworldavatar.com/kg/lab_auto/derivation/ReactionVariation_3e87773f-5960-4c83-8139-070c296cc047> ;
	<https://www.theworldavatar.com/kg/ontodoe/usesStrategy> <https://www.theworldavatar.com/kg/lab_auto/derivation/TSEMO_192a771a-93a9-476a-b349-8e790e10d728> .

<https://www.theworldavatar.com/kg/lab_auto/derivation/EnvironmentalFactor_72032895-361e-4a60-ad46-f518d00106c4> <http://www.ontology-of-units-of-measure.org/resource/om-2/hasValue> <https://www.theworldavatar.com/kg/lab_auto/derivation/Measure_b7242c11-a24a-4df5-9a95-cc89d16469b3> ;
	<https://www.theworldavatar.com/kg/ontoderivation/belongsTo> <https://www.theworldavatar.com/kg/lab_auto/derivation/DerivationAsyn_9a1799e0-7771-4653-9289-153e0823f458> ;
	a <https://www.theworldavatar.com/kg/ontoreaction/EnvironmentalFactor> .

<https://www.theworldavatar.com/kg/lab_auto/derivation/EnvironmentalFactor_7a15aece-271d-4da2-b553-dac40fee823b> <http://www.ontology-of-units-of-measure.org/resource/om-2/hasValue> <https://www.theworldavatar.com/kg/lab_auto/derivation/Measure_7deb5b8c-3e5b-4584-adce-85f67e5caa9b> ;
	<https://www.theworldavatar.com/kg/ontoderivation/belongsTo> <https://www.theworldavatar.com/kg/lab_auto/derivation/DerivationAsyn_c0a0c84a-e0f7-41fb-ba49-1936b57df282> ;
	a <https://www.theworldavatar.com/kg/ontoreaction/EnvironmentalFactor> .

<https://www.theworldavatar.com/kg/lab_auto/derivation/EnvironmentalFactor_7be1a81e-6969-48f4-9d6a-54c9874a9c6d> <http://www.ontology-of-units-of-measure.org/resource/om-2/hasValue> <https://www.theworldavatar.com/kg/lab_auto/derivation/Measure_0dca40a3-691f-481b-963c-c475e1f48024> ;
	<https://www.theworldavatar.com/kg/ontoderivation/belongsTo> <https://www.theworldavatar.com/kg/lab_auto/derivation/DerivationAsyn_d4f6fdc9-a9e8-4f42-a0de-e6b723991ec3> ;
	a <https://www.theworldavatar.com/kg/ontoreaction/EnvironmentalFactor> .

<https://www.theworldavatar.com/kg/lab_auto/derivation/EnvironmentalFactor_7e9b5ee8-1281-42e9-9b72-804bae2dc6e7> <http://www.ontology-of-units-of-measure.org/resource/om-2/hasValue> <https://www.theworldavatar.com/kg/lab_auto/derivation/Measure_5859dfef-b5b5-41fa-ad9c-0695080630b3> ;
	<https://www.theworldavatar.com/kg/ontoderivation/belongsTo> <https://www.theworldavatar.com/kg/lab_auto/derivation/DerivationAsyn_76382419-ea2e-404f-b405-7a25066f8112> ;
	a <https://www.theworldavatar.com/kg/ontoreaction/EnvironmentalFactor> .

<https://www.theworldavatar.com/kg/lab_auto/derivation/EnvironmentalFactor_83166010-7b78-4fd3-9f69-fdc2c9b5a81d> <http://www.ontology-of-units-of-measure.org/resource/om-2/hasValue> <https://www.theworldavatar.com/kg/lab_auto/derivation/Measure_18462d8d-2781-4fab-86d8-c39fbc55f685> ;
	<https://www.theworldavatar.com/kg/ontoderivation/belongsTo> <https://www.theworldavatar.com/kg/lab_auto/derivation/DerivationAsyn_730651bb-05c9-4221-936e-ee2b3a65187d> ;
	a <https://www.theworldavatar.com/kg/ontoreaction/EnvironmentalFactor> .

<https://www.theworldavatar.com/kg/lab_auto/derivation/EnvironmentalFactor_888688ed-fcc1-4a9b-a346-e9beca68e3a0> <http://www.ontology-of-units-of-measure.org/resource/om-2/hasValue> <https://www.theworldavatar.com/kg/lab_auto/derivation/Measure_cb5fb7c9-da66-419a-8a71-2fd67a589cb3> ;
	<https://www.theworldavatar.com/kg/ontoderivation/belongsTo> <https://www.theworldavatar.com/kg/lab_auto/derivation/DerivationAsyn_41a244fd-bbdb-4d12-9a4e-88d64f4dc42f> ;
	a <https://www.theworldavatar.com/kg/ontoreaction/EnvironmentalFactor> .

<https://www.theworldavatar.com/kg/lab_auto/derivation/EnvironmentalFactor_8b2a33a7-6e89-4e71-a548-edb7eff21648> <http://www.ontology-of-units-of-measure.org/resource/om-2/hasValue> <https://www.theworldavatar.com/kg/lab_auto/derivation/Measure_8f4d0aff-fbcd-4365-b727-7e58446ba62e> ;
	<https://www.theworldavatar.com/kg/ontoderivation/belongsTo> <https://www.theworldavatar.com/kg/lab_auto/derivation/DerivationAsyn_304538e2-6834-43bb-b439-271e6315fb87> ;
	a <https://www.theworldavatar.com/kg/ontoreaction/EnvironmentalFactor> .

<https://www.theworldavatar.com/kg/lab_auto/derivation/EnvironmentalFactor_8e06988a-2b24-4162-a82e-5caa7f5e7e6a> <http://www.ontology-of-units-of-measure.org/resource/om-2/hasValue> <https://www.theworldavatar.com/kg/lab_auto/derivation/Measure_82aa8b1b-bae0-4a14-84b2-bc11897f1477> ;
	<https://www.theworldavatar.com/kg/ontoderivation/belongsTo> <https://www.theworldavatar.com/kg/lab_auto/derivation/DerivationAsyn_4a3a05e1-9cf0-4d4c-9b94-4505b3e4a626> ;
	a <https://www.theworldavatar.com/kg/ontoreaction/EnvironmentalFactor> .

<https://www.theworldavatar.com/kg/lab_auto/derivation/EnvironmentalFactor_9921f5c9-a66d-48af-abc3-019469890476> <http://www.ontology-of-units-of-measure.org/resource/om-2/hasValue> <https://www.theworldavatar.com/kg/lab_auto/derivation/Measure_de0e6cf0-9019-48d7-ba95-a68431db18a9> ;
	<https://www.theworldavatar.com/kg/ontoderivation/belongsTo> <https://www.theworldavatar.com/kg/lab_auto/derivation/DerivationAsyn_4cf131d9-caa5-4b63-8923-54a41e7aeadb> ;
	a <https://www.theworldavatar.com/kg/ontoreaction/EnvironmentalFactor> .

<https://www.theworldavatar.com/kg/lab_auto/derivation/EnvironmentalFactor_9b946391-8272-4ddb-999e-584b350caa5e> <http://www.ontology-of-units-of-measure.org/resource/om-2/hasValue> <https://www.theworldavatar.com/kg/lab_auto/derivation/Measure_8c125a99-8d4d-43e3-bec0-b16cfa8414b4> ;
	<https://www.theworldavatar.com/kg/ontoderivation/belongsTo> <https://www.theworldavatar.com/kg/lab_auto/derivation/DerivationAsyn_f22dc07d-4015-43eb-b909-da89b8ba4654> ;
	a <https://www.theworldavatar.com/kg/ontoreaction/EnvironmentalFactor> .

<https://www.theworldavatar.com/kg/lab_auto/derivation/EnvironmentalFactor_a4de1682-d4c6-4921-ad23-96f6e92739f2> <http://www.ontology-of-units-of-measure.org/resource/om-2/hasValue> <https://www.theworldavatar.com/kg/lab_auto/derivation/Measure_34f13b13-d68d-4286-af0a-982cc4931278> ;
	<https://www.theworldavatar.com/kg/ontoderivation/belongsTo> <https://www.theworldavatar.com/kg/lab_auto/derivation/DerivationAsyn_0194b56e-6841-4efe-b500-6e7e08d4306f> ;
	a <https://www.theworldavatar.com/kg/ontoreaction/EnvironmentalFactor> .

<https://www.theworldavatar.com/kg/lab_auto/derivation/EnvironmentalFactor_a568e029-202a-4c18-a68f-76105832ea8a> <http://www.ontology-of-units-of-measure.org/resource/om-2/hasValue> <https://www.theworldavatar.com/kg/lab_auto/derivation/Measure_55524c83-c278-4a5e-8292-01cbba5490c3> ;
	<https://www.theworldavatar.com/kg/ontoderivation/belongsTo> <https://www.theworldavatar.com/kg/lab_auto/derivation/DerivationAsyn_9e2924e8-c2a6-406f-916b-8c526c2510db> ;
	a <https://www.theworldavatar.com/kg/ontoreaction/EnvironmentalFactor> .

<https://www.theworldavatar.com/kg/lab_auto/derivation/EnvironmentalFactor_a6623634-db9a-42dd-8228-0bf1fed10104> <http://www.ontology-of-units-of-measure.org/resource/om-2/hasValue> <https://www.theworldavatar.com/kg/lab_auto/derivation/Measure_c45bc864-41db-4359-a8e4-a6a474ec180b> ;
	<https://www.theworldavatar.com/kg/ontoderivation/belongsTo> <https://www.theworldavatar.com/kg/lab_auto/derivation/DerivationAsyn_b2f47a6a-a6d1-464e-b378-3798ad001309> ;
	a <https://www.theworldavatar.com/kg/ontoreaction/EnvironmentalFactor> .

<https://www.theworldavatar.com/kg/lab_auto/derivation/EnvironmentalFactor_a857b36b-5d6a-4f60-9b01-79d45f798b17> <http://www.ontology-of-units-of-measure.org/resource/om-2/hasValue> <https://www.theworldavatar.com/kg/lab_auto/derivation/Measure_1f0be3fe-1e37-4f56-8108-dc7c2b0200dc> ;
	<https://www.theworldavatar.com/kg/ontoderivation/belongsTo> <https://www.theworldavatar.com/kg/lab_auto/derivation/DerivationAsyn_bb9a1ac8-938d-4a91-8a11-796302378bc6> ;
	a <https://www.theworldavatar.com/kg/ontoreaction/EnvironmentalFactor> .

<https://www.theworldavatar.com/kg/lab_auto/derivation/EnvironmentalFactor_adbb8918-57aa-4a86-9128-6142e71ddc4f> <http://www.ontology-of-units-of-measure.org/resource/om-2/hasValue> <https://www.theworldavatar.com/kg/lab_auto/derivation/Measure_40988fca-9c3e-4886-878b-f69d9618537f> ;
	<https://www.theworldavatar.com/kg/ontoderivation/belongsTo> <https://www.theworldavatar.com/kg/lab_auto/derivation/DerivationAsyn_029c1bfb-4c03-49cb-a320-ff4a0dcafd1a> ;
	a <https://www.theworldavatar.com/kg/ontoreaction/EnvironmentalFactor> .

<https://www.theworldavatar.com/kg/lab_auto/derivation/EnvironmentalFactor_ae231c9a-4082-476e-a8c4-9233ddbf648f> <http://www.ontology-of-units-of-measure.org/resource/om-2/hasValue> <https://www.theworldavatar.com/kg/lab_auto/derivation/Measure_59e5f6b7-7f27-46cc-82f7-6168a484d44d> ;
	<https://www.theworldavatar.com/kg/ontoderivation/belongsTo> <https://www.theworldavatar.com/kg/lab_auto/derivation/DerivationAsyn_1b2ffcce-8d4a-4b3c-8e83-20e883d18b25> ;
	a <https://www.theworldavatar.com/kg/ontoreaction/EnvironmentalFactor> .

<https://www.theworldavatar.com/kg/lab_auto/derivation/EnvironmentalFactor_af854cc4-41ce-4a4a-8500-985f48d2eefe> <http://www.ontology-of-units-of-measure.org/resource/om-2/hasValue> <https://www.theworldavatar.com/kg/lab_auto/derivation/Measure_6afabff2-b8e4-4dfd-b062-6a052ef60ffe> ;
	<https://www.theworldavatar.com/kg/ontoderivation/belongsTo> <https://www.theworldavatar.com/kg/lab_auto/derivation/DerivationAsyn_e825aed7-9c37-4950-b6a6-5cc1be42dcbd> ;
	a <https://www.theworldavatar.com/kg/ontoreaction/EnvironmentalFactor> .

<https://www.theworldavatar.com/kg/lab_auto/derivation/EnvironmentalFactor_b1ac4b9b-7f30-46f7-84a2-3a20835380a7> <http://www.ontology-of-units-of-measure.org/resource/om-2/hasValue> <https://www.theworldavatar.com/kg/lab_auto/derivation/Measure_0bb0c668-8f37-455f-880d-d7ae3323afe7> ;
	<https://www.theworldavatar.com/kg/ontoderivation/belongsTo> <https://www.theworldavatar.com/kg/lab_auto/derivation/DerivationAsyn_6882bff8-d3b8-4d90-9fdd-8b9ac40f938d> ;
	a <https://www.theworldavatar.com/kg/ontoreaction/EnvironmentalFactor> .

<https://www.theworldavatar.com/kg/lab_auto/derivation/EnvironmentalFactor_b7a69ca6-1755-4fc4-9140-b7b1a710bdcc> <http://www.ontology-of-units-of-measure.org/resource/om-2/hasValue> <https://www.theworldavatar.com/kg/lab_auto/derivation/Measure_0f36c845-6405-4294-bd54-16098fc448b7> ;
	<https://www.theworldavatar.com/kg/ontoderivation/belongsTo> <https://www.theworldavatar.com/kg/lab_auto/derivation/DerivationAsyn_e5408a20-4bbb-46cb-bd45-12f38b221af8> ;
	a <https://www.theworldavatar.com/kg/ontoreaction/EnvironmentalFactor> .

<https://www.theworldavatar.com/kg/lab_auto/derivation/EnvironmentalFactor_bf041631-ff8c-47a3-bb22-82d9ebdc5250> <http://www.ontology-of-units-of-measure.org/resource/om-2/hasValue> <https://www.theworldavatar.com/kg/lab_auto/derivation/Measure_ab7408a1-d830-454f-b244-c7c7d3842baa> ;
	<https://www.theworldavatar.com/kg/ontoderivation/belongsTo> <https://www.theworldavatar.com/kg/lab_auto/derivation/DerivationAsyn_3757a5fc-772f-4b51-a27e-6640f21dbb12> ;
	a <https://www.theworldavatar.com/kg/ontoreaction/EnvironmentalFactor> .

<https://www.theworldavatar.com/kg/lab_auto/derivation/EnvironmentalFactor_c884f2d3-0c50-4c49-855f-f04fa6dc4ac0> <http://www.ontology-of-units-of-measure.org/resource/om-2/hasValue> <https://www.theworldavatar.com/kg/lab_auto/derivation/Measure_c0af1d96-04e8-4f14-a121-af1d6c00deac> ;
	<https://www.theworldavatar.com/kg/ontoderivation/belongsTo> <https://www.theworldavatar.com/kg/lab_auto/derivation/DerivationAsyn_6c31adf4-2506-4359-8884-16694092780d> ;
	a <https://www.theworldavatar.com/kg/ontoreaction/EnvironmentalFactor> .

<https://www.theworldavatar.com/kg/lab_auto/derivation/EnvironmentalFactor_caab31e1-d4aa-497e-aa01-04d0eff463dd> <http://www.ontology-of-units-of-measure.org/resource/om-2/hasValue> <https://www.theworldavatar.com/kg/lab_auto/derivation/Measure_51b20aa1-1929-420c-9a06-2375c5032872> ;
	<https://www.theworldavatar.com/kg/ontoderivation/belongsTo> <https://www.theworldavatar.com/kg/lab_auto/derivation/DerivationAsyn_3e504e79-e907-4ed5-90aa-fca6d0c3e528> ;
	a <https://www.theworldavatar.com/kg/ontoreaction/EnvironmentalFactor> .

<https://www.theworldavatar.com/kg/lab_auto/derivation/EnvironmentalFactor_d25e8b1e-c487-4fd3-8547-46faf7b821d5> <http://www.ontology-of-units-of-measure.org/resource/om-2/hasValue> <https://www.theworldavatar.com/kg/lab_auto/derivation/Measure_7f0a59e9-b628-41b4-bb3c-cffa2181c860> ;
	<https://www.theworldavatar.com/kg/ontoderivation/belongsTo> <https://www.theworldavatar.com/kg/lab_auto/derivation/DerivationAsyn_c4b96c2f-5e7d-496c-9cce-153242af381d> ;
	a <https://www.theworldavatar.com/kg/ontoreaction/EnvironmentalFactor> .

<https://www.theworldavatar.com/kg/lab_auto/derivation/EnvironmentalFactor_d2b37a2a-f918-41db-bd8e-17bb5379e8cd> <http://www.ontology-of-units-of-measure.org/resource/om-2/hasValue> <https://www.theworldavatar.com/kg/lab_auto/derivation/Measure_cba38a37-9d58-43d6-a60a-60a5655df92c> ;
	<https://www.theworldavatar.com/kg/ontoderivation/belongsTo> <https://www.theworldavatar.com/kg/lab_auto/derivation/DerivationAsyn_1043ecaa-6c61-43ef-af0f-88fa925a6eac> ;
	a <https://www.theworldavatar.com/kg/ontoreaction/EnvironmentalFactor> .

<https://www.theworldavatar.com/kg/lab_auto/derivation/EnvironmentalFactor_d9d6b05e-9a3b-4f32-9ca7-785923398f74> <http://www.ontology-of-units-of-measure.org/resource/om-2/hasValue> <https://www.theworldavatar.com/kg/lab_auto/derivation/Measure_ce9f5154-870e-40a9-aa04-0e2fc72758aa> ;
	<https://www.theworldavatar.com/kg/ontoderivation/belongsTo> <https://www.theworldavatar.com/kg/lab_auto/derivation/DerivationAsyn_5d409540-9982-4859-88ea-85173720b9da> ;
	a <https://www.theworldavatar.com/kg/ontoreaction/EnvironmentalFactor> .

<https://www.theworldavatar.com/kg/lab_auto/derivation/EnvironmentalFactor_da8954c7-7216-46d7-b027-89981867a502> <http://www.ontology-of-units-of-measure.org/resource/om-2/hasValue> <https://www.theworldavatar.com/kg/lab_auto/derivation/Measure_4eaf8f36-8d4f-4874-a522-adb4235c1e2b> ;
	<https://www.theworldavatar.com/kg/ontoderivation/belongsTo> <https://www.theworldavatar.com/kg/lab_auto/derivation/DerivationAsyn_965d4220-b0e1-4f55-95df-30055510db93> ;
	a <https://www.theworldavatar.com/kg/ontoreaction/EnvironmentalFactor> .

<https://www.theworldavatar.com/kg/lab_auto/derivation/EnvironmentalFactor_db1940b2-6894-4188-8f61-2ccc68979e43> <http://www.ontology-of-units-of-measure.org/resource/om-2/hasValue> <https://www.theworldavatar.com/kg/lab_auto/derivation/Measure_49312799-e7dd-4aad-9cec-7b7eb72dfa0b> ;
	<https://www.theworldavatar.com/kg/ontoderivation/belongsTo> <https://www.theworldavatar.com/kg/lab_auto/derivation/DerivationAsyn_56ba707c-1dd3-4eab-91a4-4e0240f00370> ;
	a <https://www.theworldavatar.com/kg/ontoreaction/EnvironmentalFactor> .

<https://www.theworldavatar.com/kg/lab_auto/derivation/EnvironmentalFactor_dee320e1-a630-4ae4-8333-2d45b26abbc0> <http://www.ontology-of-units-of-measure.org/resource/om-2/hasValue> <https://www.theworldavatar.com/kg/lab_auto/derivation/Measure_c8c45c3c-b9f4-4b2b-ba25-8762bedb3d15> ;
	<https://www.theworldavatar.com/kg/ontoderivation/belongsTo> <https://www.theworldavatar.com/kg/lab_auto/derivation/DerivationAsyn_e543f0c1-20ac-491d-b637-eb422fca0ff5> ;
	a <https://www.theworldavatar.com/kg/ontoreaction/EnvironmentalFactor> .

<https://www.theworldavatar.com/kg/lab_auto/derivation/EnvironmentalFactor_df9ca306-c9ea-4e83-a5b9-3eb7f7c583bd> <http://www.ontology-of-units-of-measure.org/resource/om-2/hasValue> <https://www.theworldavatar.com/kg/lab_auto/derivation/Measure_eb928c26-0256-4b02-837b-f64e8a906ae3> ;
	<https://www.theworldavatar.com/kg/ontoderivation/belongsTo> <https://www.theworldavatar.com/kg/lab_auto/derivation/DerivationAsyn_dff6b337-aa39-4359-8285-58e3a5c1f17f> ;
	a <https://www.theworldavatar.com/kg/ontoreaction/EnvironmentalFactor> .

<https://www.theworldavatar.com/kg/lab_auto/derivation/EnvironmentalFactor_e308aa56-d6b8-4987-9505-63cb97f98fb4> <http://www.ontology-of-units-of-measure.org/resource/om-2/hasValue> <https://www.theworldavatar.com/kg/lab_auto/derivation/Measure_9966d699-9054-4607-89e1-422546c30bee> ;
	<https://www.theworldavatar.com/kg/ontoderivation/belongsTo> <https://www.theworldavatar.com/kg/lab_auto/derivation/DerivationAsyn_ed3fd513-37c1-4897-854b-d161d51360ec> ;
	a <https://www.theworldavatar.com/kg/ontoreaction/EnvironmentalFactor> .

<https://www.theworldavatar.com/kg/lab_auto/derivation/EnvironmentalFactor_e54a3ecb-2884-4003-8673-5a92b7b4560a> <http://www.ontology-of-units-of-measure.org/resource/om-2/hasValue> <https://www.theworldavatar.com/kg/lab_auto/derivation/Measure_754eb457-515e-4a71-82c2-f1f23990b80f> ;
	<https://www.theworldavatar.com/kg/ontoderivation/belongsTo> <https://www.theworldavatar.com/kg/lab_auto/derivation/DerivationAsyn_7554baa9-93cb-4fac-8600-ab865d226195> ;
	a <https://www.theworldavatar.com/kg/ontoreaction/EnvironmentalFactor> .

<https://www.theworldavatar.com/kg/lab_auto/derivation/EnvironmentalFactor_e77e6f3c-099f-48cd-bbf5-79f6b7527433> <http://www.ontology-of-units-of-measure.org/resource/om-2/hasValue> <https://www.theworldavatar.com/kg/lab_auto/derivation/Measure_d680430d-e686-49ac-ac9d-beb9ea459e65> ;
	<https://www.theworldavatar.com/kg/ontoderivation/belongsTo> <https://www.theworldavatar.com/kg/lab_auto/derivation/DerivationAsyn_d069a369-f95f-454c-af10-34d469d22a12> ;
	a <https://www.theworldavatar.com/kg/ontoreaction/EnvironmentalFactor> .

<https://www.theworldavatar.com/kg/lab_auto/derivation/EnvironmentalFactor_f1f96aba-bef4-4206-a980-2e1b08278080> <http://www.ontology-of-units-of-measure.org/resource/om-2/hasValue> <https://www.theworldavatar.com/kg/lab_auto/derivation/Measure_1b4b3a1a-04b9-48ec-ba65-fb86274cba2b> ;
	<https://www.theworldavatar.com/kg/ontoderivation/belongsTo> <https://www.theworldavatar.com/kg/lab_auto/derivation/DerivationAsyn_e480bb91-3082-4e11-9fbd-c9b068c60f77> ;
	a <https://www.theworldavatar.com/kg/ontoreaction/EnvironmentalFactor> .

<https://www.theworldavatar.com/kg/lab_auto/derivation/EnvironmentalFactor_f2be2ec6-c1b9-4732-b62a-d1e5105bb3b0> <http://www.ontology-of-units-of-measure.org/resource/om-2/hasValue> <https://www.theworldavatar.com/kg/lab_auto/derivation/Measure_3662572b-e7cf-46a3-bec7-6dc0a4080799> .

<https://www.theworldavatar.com/kg/lab_auto/derivation/Domain_b9aad6a6-5455-4e05-b8f7-04ec19cea7e9> <https://www.theworldavatar.com/kg/ontodoe/hasDesignVariable> <https://www.theworldavatar.com/kg/lab_auto/doe_template/ContinuousVariable_f7a975bf-dee6-427e-a095-40e584849fcd> ;
	<https://www.theworldavatar.com/kg/ontodoe/hasFixedParameter> <https://www.theworldavatar.com/kg/lab_auto/doe_template/FixedParameter_2168dad9-cd2d-4260-ac13-f0117b39dd34> , <https://www.theworldavatar.com/kg/lab_auto/doe_template/FixedParameter_29ebab87-5d69-4792-a38d-9b7c0de5820b> ;
	a <https://www.theworldavatar.com/kg/ontodoe/Domain> .

<https://www.theworldavatar.com/kg/lab_auto/derivation/Domain_bb4f6032-95eb-43eb-bb05-c0d69a818d1d> <https://www.theworldavatar.com/kg/ontodoe/hasDesignVariable> <https://www.theworldavatar.com/kg/lab_auto/doe_template/ContinuousVariable_0292467b-4c92-4a1c-acf9-b63a7b23c40a> , <https://www.theworldavatar.com/kg/lab_auto/doe_template/ContinuousVariable_12f36e58-ea65-4493-885f-8d994114df59> , <https://www.theworldavatar.com/kg/lab_auto/doe_template/ContinuousVariable_79f9261c-9e2a-42c4-beed-a103bca9b74e> , <https://www.theworldavatar.com/kg/lab_auto/doe_template/ContinuousVariable_e4030fec-e55d-44ca-aa86-beaf1b4e4984> ;
	<https://www.theworldavatar.com/kg/ontodoe/hasFixedParameter> <https://www.theworldavatar.com/kg/lab_auto/doe_template/FixedParameter_3a15e514-ea93-4a53-a5f0-1ca50e4e5dc7> , <https://www.theworldavatar.com/kg/lab_auto/doe_template/FixedParameter_c927f8ab-f6b0-4b3a-aeec-c7241976b624> ;
	a <https://www.theworldavatar.com/kg/ontodoe/Domain> .

<https://www.theworldavatar.com/kg/lab_auto/derivation/Domain_bb900d30-2d2e-4bcc-8ff5-7629d46264fc> <https://www.theworldavatar.com/kg/ontodoe/hasDesignVariable> <https://www.theworldavatar.com/kg/lab_auto/doe_template/ContinuousVariable_0ecaa511-292f-4841-a88f-6f11d7dbff47> , <https://www.theworldavatar.com/kg/lab_auto/doe_template/ContinuousVariable_5bb179cb-95cd-4e28-9bc8-653fb8951110> , <https://www.theworldavatar.com/kg/lab_auto/doe_template/ContinuousVariable_a1ce580f-5d97-41e4-8a38-cde185a812c1> , <https://www.theworldavatar.com/kg/lab_auto/doe_template/ContinuousVariable_bf9ac985-f276-4a29-98a8-bc745e3bb9c1> ;
	<https://www.theworldavatar.com/kg/ontodoe/hasFixedParameter> <https://www.theworldavatar.com/kg/lab_auto/doe_template/FixedParameter_a79a7edb-51c5-45cc-9254-7fe4002fe982> , <https://www.theworldavatar.com/kg/lab_auto/doe_template/FixedParameter_e1c19d99-5cc0-4049-9146-ed94dc53f2e7> ;
	a <https://www.theworldavatar.com/kg/ontodoe/Domain> .

<https://www.theworldavatar.com/kg/lab_auto/derivation/Domain_c5ff6a1c-71ec-4cc6-b1fa-2cdc7d17ef05> <https://www.theworldavatar.com/kg/ontodoe/hasDesignVariable> <https://www.theworldavatar.com/kg/lab_auto/doe_template/ContinuousVariable_3a9c66cc-2af9-426e-894c-3515ad600184> , <https://www.theworldavatar.com/kg/lab_auto/doe_template/ContinuousVariable_600469d6-e608-4ae9-a05d-87d46844e332> , <https://www.theworldavatar.com/kg/lab_auto/doe_template/ContinuousVariable_7cb1a0ec-ef89-438a-ae8b-68b0ed394668> , <https://www.theworldavatar.com/kg/lab_auto/doe_template/ContinuousVariable_dca2fba0-bccd-4bba-b1ca-2627e87017b8> ;
	<https://www.theworldavatar.com/kg/ontodoe/hasFixedParameter> <https://www.theworldavatar.com/kg/lab_auto/doe_template/FixedParameter_1c3d9e5c-8ea9-47d3-a313-a3e9e711aa27> , <https://www.theworldavatar.com/kg/lab_auto/doe_template/FixedParameter_485a5b91-7261-47dc-829e-83e200c6debc> ;
	a <https://www.theworldavatar.com/kg/ontodoe/Domain> .

<https://www.theworldavatar.com/kg/lab_auto/derivation/Domain_c8fd18b6-415d-4324-a688-5ad4f3b93c7a> <https://www.theworldavatar.com/kg/ontodoe/hasDesignVariable> <https://www.theworldavatar.com/kg/lab_auto/doe_template/ContinuousVariable_07b72797-686f-47ee-bfc0-2c55abcd8026> , <https://www.theworldavatar.com/kg/lab_auto/doe_template/ContinuousVariable_1e920ad0-4dd3-49cf-b936-43effe09fa9b> , <https://www.theworldavatar.com/kg/lab_auto/doe_template/ContinuousVariable_5887a042-3842-4c74-b9b2-5b63898ceaa4> , <https://www.theworldavatar.com/kg/lab_auto/doe_template/ContinuousVariable_77c310c4-252e-452c-87b7-8292457a7430> ;
	<https://www.theworldavatar.com/kg/ontodoe/hasFixedParameter> <https://www.theworldavatar.com/kg/lab_auto/doe_template/FixedParameter_85e3f93e-c8d7-4981-9e74-7a274c414406> , <https://www.theworldavatar.com/kg/lab_auto/doe_template/FixedParameter_d8e80932-1683-463e-876e-cced9c8c9e77> ;
	a <https://www.theworldavatar.com/kg/ontodoe/Domain> .

<https://www.theworldavatar.com/kg/lab_auto/derivation/Domain_e07aa7e4-0985-4edf-9e6e-8c2773aac5f0> <https://www.theworldavatar.com/kg/ontodoe/hasDesignVariable> <https://www.theworldavatar.com/kg/lab_auto/doe_template/ContinuousVariable_27179f9f-d0c9-4e71-93d3-290b0f916b80> , <https://www.theworldavatar.com/kg/lab_auto/doe_template/ContinuousVariable_3c6545fc-2b54-4f2e-9c15-ef505ecff01f> , <https://www.theworldavatar.com/kg/lab_auto/doe_template/ContinuousVariable_49839d43-04ee-4810-aba4-4fcae31391a2> , <https://www.theworldavatar.com/kg/lab_auto/doe_template/ContinuousVariable_d02d2734-b0c1-47c3-8e85-453b00d742f5> ;
	<https://www.theworldavatar.com/kg/ontodoe/hasFixedParameter> <https://www.theworldavatar.com/kg/lab_auto/doe_template/FixedParameter_304fb596-cb57-4b5e-ab2f-b6db261c6622> , <https://www.theworldavatar.com/kg/lab_auto/doe_template/FixedParameter_a6be67c0-5430-4f05-be6a-3aeb993f5ce0> ;
	a <https://www.theworldavatar.com/kg/ontodoe/Domain> .

<https://www.theworldavatar.com/kg/lab_auto/derivation/Domain_e495e4cf-c284-4905-8c6c-bdae8b3e6250> <https://www.theworldavatar.com/kg/ontodoe/hasDesignVariable> <https://www.theworldavatar.com/kg/lab_auto/doe_template/ContinuousVariable_30929910-94e9-4d4d-a6a1-80406a126823> , <https://www.theworldavatar.com/kg/lab_auto/doe_template/ContinuousVariable_476b6020-199e-458b-bb4e-3096342787b0> , <https://www.theworldavatar.com/kg/lab_auto/doe_template/ContinuousVariable_85b4ac74-cb85-496d-afe9-f9bef638724c> , <https://www.theworldavatar.com/kg/lab_auto/doe_template/ContinuousVariable_ac557114-8ce4-43f0-a363-74342fe23500> ;
	<https://www.theworldavatar.com/kg/ontodoe/hasFixedParameter> <https://www.theworldavatar.com/kg/lab_auto/doe_template/FixedParameter_89fea8d9-493b-428d-8a12-9f948f28b450> , <https://www.theworldavatar.com/kg/lab_auto/doe_template/FixedParameter_cea4a1a0-009f-4093-87ab-4cef8b77fdbc> ;
	a <https://www.theworldavatar.com/kg/ontodoe/Domain> .

<https://www.theworldavatar.com/kg/lab_auto/derivation/Domain_e5ee083d-a0ee-4125-8462-14f904bbb83d> <https://www.theworldavatar.com/kg/ontodoe/hasDesignVariable> <https://www.theworldavatar.com/kg/lab_auto/doe_template/ContinuousVariable_14e126ad-b7da-42f1-b7b5-ddf34242b527> , <https://www.theworldavatar.com/kg/lab_auto/doe_template/ContinuousVariable_3830bfb4-848c-4932-8072-c0ba4bbae814> , <https://www.theworldavatar.com/kg/lab_auto/doe_template/ContinuousVariable_6f7d32ab-7e2a-4923-919d-ea10d67f1dde> , <https://www.theworldavatar.com/kg/lab_auto/doe_template/ContinuousVariable_cf51712b-3437-4525-85e6-b62282ece8f0> ;
	<https://www.theworldavatar.com/kg/ontodoe/hasFixedParameter> <https://www.theworldavatar.com/kg/lab_auto/doe_template/FixedParameter_13ad5640-a9b2-4288-b39b-572080416c18> , <https://www.theworldavatar.com/kg/lab_auto/doe_template/FixedParameter_334e51ea-5e29-41ea-92fd-a61e6b2cc735> ;
	a <https://www.theworldavatar.com/kg/ontodoe/Domain> .

<https://www.theworldavatar.com/kg/lab_auto/derivation/Domain_e8cf85a0-26f6-4cf6-9741-2e3b43aaa0e8> <https://www.theworldavatar.com/kg/ontodoe/hasDesignVariable> <https://www.theworldavatar.com/kg/lab_auto/doe_template/ContinuousVariable_01c91884-4ddb-4213-ab30-fbeba87ffab2> , <https://www.theworldavatar.com/kg/lab_auto/doe_template/ContinuousVariable_2970684c-5bca-4538-8163-365b3c7f6bdb> , <https://www.theworldavatar.com/kg/lab_auto/doe_template/ContinuousVariable_496e0586-d5eb-4c70-9c0c-1161281b8189> , <https://www.theworldavatar.com/kg/lab_auto/doe_template/ContinuousVariable_97a3fb03-b2e2-46c6-82d5-0ba0315bcb77> ;
	<https://www.theworldavatar.com/kg/ontodoe/hasFixedParameter> <https://www.theworldavatar.com/kg/lab_auto/doe_template/FixedParameter_73798d9a-d807-43ec-a625-cf1fdf23b03b> , <https://www.theworldavatar.com/kg/lab_auto/doe_template/FixedParameter_78bceb99-8c76-44c7-9c7d-db8b957993aa> ;
	a <https://www.theworldavatar.com/kg/ontodoe/Domain> .

<https://www.theworldavatar.com/kg/lab_auto/derivation/Domain_eec183ed-d092-4a66-8cf3-ddd7384b9981> <https://www.theworldavatar.com/kg/ontodoe/hasDesignVariable> <https://www.theworldavatar.com/kg/lab_auto/doe_template/ContinuousVariable_ced61909-2e55-4c8e-89f7-61a59674564f> , <https://www.theworldavatar.com/kg/lab_auto/doe_template/ContinuousVariable_d58f3104-8e23-410e-8b64-c63c5e67f386> , <https://www.theworldavatar.com/kg/lab_auto/doe_template/ContinuousVariable_d9d18428-383c-4993-b7d3-75a3b5d37a68> , <https://www.theworldavatar.com/kg/lab_auto/doe_template/ContinuousVariable_eed4c56f-d687-458f-a6ab-46da8258554b> ;
	<https://www.theworldavatar.com/kg/ontodoe/hasFixedParameter> <https://www.theworldavatar.com/kg/lab_auto/doe_template/FixedParameter_27c96fda-64df-44eb-ab4d-4cd1e3f30ac6> , <https://www.theworldavatar.com/kg/lab_auto/doe_template/FixedParameter_f784df81-2ae4-46a5-a8c6-34c8fe7b3dc3> ;
	a <https://www.theworldavatar.com/kg/ontodoe/Domain> .

<https://www.theworldavatar.com/kg/lab_auto/derivation/Domain_f01e1dd8-46ab-4fcb-ba8e-01e5603c24eb> <https://www.theworldavatar.com/kg/ontodoe/hasDesignVariable> <https://www.theworldavatar.com/kg/lab_auto/doe_template/ContinuousVariable_1aa935de-71cf-495c-be0e-f0c5514745e2> , <https://www.theworldavatar.com/kg/lab_auto/doe_template/ContinuousVariable_209ea5b4-b1fb-4716-b398-6fa93c18996a> , <https://www.theworldavatar.com/kg/lab_auto/doe_template/ContinuousVariable_ab20bf21-ce37-455c-8b4a-94d97d18868b> , <https://www.theworldavatar.com/kg/lab_auto/doe_template/ContinuousVariable_b0bc19dd-ab35-442a-a10e-64b5e2ce1299> ;
	<https://www.theworldavatar.com/kg/ontodoe/hasFixedParameter> <https://www.theworldavatar.com/kg/lab_auto/doe_template/FixedParameter_460177ef-4cc7-4787-a9ca-186931c41063> , <https://www.theworldavatar.com/kg/lab_auto/doe_template/FixedParameter_4a60b5a9-d4f3-45d1-92e7-65a6216aed10> ;
	a <https://www.theworldavatar.com/kg/ontodoe/Domain> .

<https://www.theworldavatar.com/kg/lab_auto/derivation/Domain_f13103ab-cd27-4774-95ab-b7e06951282a> <https://www.theworldavatar.com/kg/ontodoe/hasDesignVariable> <https://www.theworldavatar.com/kg/lab_auto/doe_template/ContinuousVariable_1beed5ac-4ae8-4556-a2d3-c3f2e61c76f5> , <https://www.theworldavatar.com/kg/lab_auto/doe_template/ContinuousVariable_22bb5105-5309-4dc2-9be0-a0d2d30c6a68> , <https://www.theworldavatar.com/kg/lab_auto/doe_template/ContinuousVariable_6b54421e-ce40-48c5-961c-fb9eb04d2c39> , <https://www.theworldavatar.com/kg/lab_auto/doe_template/ContinuousVariable_f453d4a7-6e69-4875-b077-a9574570c3ae> ;
	<https://www.theworldavatar.com/kg/ontodoe/hasFixedParameter> <https://www.theworldavatar.com/kg/lab_auto/doe_template/FixedParameter_2ad8c22a-4a58-4997-ab8a-6c07be23063e> , <https://www.theworldavatar.com/kg/lab_auto/doe_template/FixedParameter_ac0638c4-bc6a-4583-9853-f01cd87775ab> ;
	a <https://www.theworldavatar.com/kg/ontodoe/Domain> .

<https://www.theworldavatar.com/kg/lab_auto/derivation/Domain_f3936d7c-7112-48f7-ad48-8a57a0e81e5f> <https://www.theworldavatar.com/kg/ontodoe/hasDesignVariable> <https://www.theworldavatar.com/kg/lab_auto/doe_template/ContinuousVariable_2a9d8aac-feee-4132-bf04-030d019ba3b1> , <https://www.theworldavatar.com/kg/lab_auto/doe_template/ContinuousVariable_7771c666-3e79-4dec-b5d4-587bea3c13a7> , <https://www.theworldavatar.com/kg/lab_auto/doe_template/ContinuousVariable_868b39d7-7960-4eb6-be16-c030fffe0680> , <https://www.theworldavatar.com/kg/lab_auto/doe_template/ContinuousVariable_92996238-7b6a-40d9-9809-2f7598824031> ;
	<https://www.theworldavatar.com/kg/ontodoe/hasFixedParameter> <https://www.theworldavatar.com/kg/lab_auto/doe_template/FixedParameter_5686a4d4-2abf-4e8b-b609-232efb421e0e> , <https://www.theworldavatar.com/kg/lab_auto/doe_template/FixedParameter_bc8b96fe-6b42-4592-bc09-432dd4d66228> ;
	a <https://www.theworldavatar.com/kg/ontodoe/Domain> .

<https://www.theworldavatar.com/kg/lab_auto/derivation/Domain_f3f6b2ed-d5b2-4339-bab1-284f2ceef7b9> <https://www.theworldavatar.com/kg/ontodoe/hasDesignVariable> <https://www.theworldavatar.com/kg/lab_auto/doe_template/ContinuousVariable_05bedfce-1939-4eaa-b085-c6ee497815a4> , <https://www.theworldavatar.com/kg/lab_auto/doe_template/ContinuousVariable_402ff119-40e8-4848-867a-0471c18ed462> , <https://www.theworldavatar.com/kg/lab_auto/doe_template/ContinuousVariable_9aae4b56-564c-4f14-aa33-7881d1f9f08b> , <https://www.theworldavatar.com/kg/lab_auto/doe_template/ContinuousVariable_ae937fa2-817e-4e95-b5c2-7daa92e46e57> ;
	<https://www.theworldavatar.com/kg/ontodoe/hasFixedParameter> <https://www.theworldavatar.com/kg/lab_auto/doe_template/FixedParameter_768ebf7f-f8f6-4b8f-bbc0-386b8a20dc3b> , <https://www.theworldavatar.com/kg/lab_auto/doe_template/FixedParameter_e958ac4b-4a5b-4339-90d7-5f1bb7e5c2fc> ;
	a <https://www.theworldavatar.com/kg/ontodoe/Domain> .

<https://www.theworldavatar.com/kg/lab_auto/derivation/Domain_f526cb5e-9751-4537-a81e-d85dc6a17cd1> <https://www.theworldavatar.com/kg/ontodoe/hasDesignVariable> <https://www.theworldavatar.com/kg/lab_auto/doe_template/ContinuousVariable_272918e9-b3fc-4f65-8c19-3e613e720bf1> , <https://www.theworldavatar.com/kg/lab_auto/doe_template/ContinuousVariable_a472c4dc-e514-4f37-865a-4e644fd41a9b> , <https://www.theworldavatar.com/kg/lab_auto/doe_template/ContinuousVariable_b8a297a9-e7e7-4dca-83de-239b04f90cd3> , <https://www.theworldavatar.com/kg/lab_auto/doe_template/ContinuousVariable_efd0644e-418c-4e0a-9951-56eb8b64d0ce> ;
	<https://www.theworldavatar.com/kg/ontodoe/hasFixedParameter> <https://www.theworldavatar.com/kg/lab_auto/doe_template/FixedParameter_1938b47e-fc4f-4ffe-bb97-48bad9922f63> .

<https://www.theworldavatar.com/kg/lab_auto/derivation/DesignOfExperiment_7fc73ac4-b208-44c6-a686-2967fff956cf> <http://www.w3.org/2006/time#hasTime> <https://www.theworldavatar.com/kg/lab_auto/derivation/time_e1835b15-9ee3-4334-bfee-f4f30c328d73> ;
	<https://www.theworldavatar.com/kg/ontodoe/designsChemicalReaction> <https://www.theworldavatar.com/kg/lab_auto/chem_rxn/ChemRxn_1> ;
	<https://www.theworldavatar.com/kg/ontodoe/hasDomain> <https://www.theworldavatar.com/kg/lab_auto/derivation/Domain_e8cf85a0-26f6-4cf6-9741-2e3b43aaa0e8> ;
	<https://www.theworldavatar.com/kg/ontodoe/hasSystemResponse> <https://www.theworldavatar.com/kg/lab_auto/derivation/SystemResponse_6592cc78-6c9e-44e5-8f75-d8a274756f50> , <https://www.theworldavatar.com/kg/lab_auto/derivation/SystemResponse_aac0984e-9bb2-47e4-a358-483d4f7a90d0> ;
	<https://www.theworldavatar.com/kg/ontodoe/proposesNewExperiment> <https://www.theworldavatar.com/kg/lab_auto/derivation/ReactionVariation_9b02806a-006f-4b4c-9923-446117c34ef8> ;
	<https://www.theworldavatar.com/kg/ontodoe/usesStrategy> <https://www.theworldavatar.com/kg/lab_auto/derivation/TSEMO_7d986de4-4161-468c-ba36-fb4ba3fe419c> ;
	<https://www.theworldavatar.com/kg/ontodoe/utilisesHistoricalData> <https://www.theworldavatar.com/kg/lab_auto/derivation/HistoricalData_45ade0d2-351f-41e4-92d9-651c0485d6f2> ;
	a <https://www.theworldavatar.com/kg/ontodoe/DesignOfExperiment> .

<https://www.theworldavatar.com/kg/lab_auto/derivation/DesignOfExperiment_80bf2699-d610-4e45-abdb-8969d0f7a3af> <http://www.w3.org/2006/time#hasTime> <https://www.theworldavatar.com/kg/lab_auto/derivation/time_64d2f08d-fc75-4bcc-920b-7b55726fb77c> ;
	<https://www.theworldavatar.com/kg/ontodoe/designsChemicalReaction> <https://www.theworldavatar.com/kg/lab_auto/chem_rxn/ChemRxn_1> ;
	<https://www.theworldavatar.com/kg/ontodoe/hasDomain> <https://www.theworldavatar.com/kg/lab_auto/derivation/Domain_3d9bf5e4-336e-479f-a909-a841fd1716bc> ;
	<https://www.theworldavatar.com/kg/ontodoe/hasSystemResponse> <https://www.theworldavatar.com/kg/lab_auto/derivation/SystemResponse_22c80fbf-8235-470e-a448-9dbf5d34628a> , <https://www.theworldavatar.com/kg/lab_auto/derivation/SystemResponse_6f0677bf-2263-4a72-a99d-37892768ece1> ;
	<https://www.theworldavatar.com/kg/ontodoe/proposesNewExperiment> <https://www.theworldavatar.com/kg/lab_auto/derivation/ReactionVariation_b7f43e93-678f-4e06-ba4c-02a22b91b759> ;
	<https://www.theworldavatar.com/kg/ontodoe/usesStrategy> <https://www.theworldavatar.com/kg/lab_auto/derivation/TSEMO_e1ff835b-1131-45dc-9c15-302e3b29390c> ;
	<https://www.theworldavatar.com/kg/ontodoe/utilisesHistoricalData> <https://www.theworldavatar.com/kg/lab_auto/derivation/HistoricalData_abf28bb1-cd30-4f0c-b9c6-4806e3d8ab41> ;
	a <https://www.theworldavatar.com/kg/ontodoe/DesignOfExperiment> .

<https://www.theworldavatar.com/kg/lab_auto/derivation/DesignOfExperiment_84076d70-bb55-4857-802c-b0adca9f728a> <http://www.w3.org/2006/time#hasTime> <https://www.theworldavatar.com/kg/lab_auto/derivation/time_e3615146-992e-46a4-98f2-d0a95cb85da3> ;
	<https://www.theworldavatar.com/kg/ontodoe/designsChemicalReaction> <https://www.theworldavatar.com/kg/lab_auto/chem_rxn/ChemRxn_1> ;
	<https://www.theworldavatar.com/kg/ontodoe/hasDomain> <https://www.theworldavatar.com/kg/lab_auto/derivation/Domain_1beb4fb8-143a-417e-9b73-0ee693fd71c9> ;
	<https://www.theworldavatar.com/kg/ontodoe/hasSystemResponse> <https://www.theworldavatar.com/kg/lab_auto/derivation/SystemResponse_680af84c-2471-416a-ba9e-fc6bbcf60c63> , <https://www.theworldavatar.com/kg/lab_auto/derivation/SystemResponse_883d7991-ac06-4f40-a119-0dd0c818a4fc> ;
	<https://www.theworldavatar.com/kg/ontodoe/proposesNewExperiment> <https://www.theworldavatar.com/kg/lab_auto/derivation/ReactionVariation_3c72a62a-16dd-46d5-a60e-e44fcab37485> ;
	<https://www.theworldavatar.com/kg/ontodoe/usesStrategy> <https://www.theworldavatar.com/kg/lab_auto/derivation/TSEMO_0ab0cc9e-9b62-4561-b111-1ec3f6e48753> ;
	<https://www.theworldavatar.com/kg/ontodoe/utilisesHistoricalData> <https://www.theworldavatar.com/kg/lab_auto/derivation/HistoricalData_3629ace3-8835-47a3-8428-31ea6ba1588a> ;
	a <https://www.theworldavatar.com/kg/ontodoe/DesignOfExperiment> .

<https://www.theworldavatar.com/kg/lab_auto/derivation/DesignOfExperiment_8893806e-734a-495f-b27b-15d1ed55bf4b> <http://www.w3.org/2006/time#hasTime> <https://www.theworldavatar.com/kg/lab_auto/derivation/time_2fa22303-00cf-4b1b-96e2-c3692bf3649f> ;
	<https://www.theworldavatar.com/kg/ontodoe/designsChemicalReaction> <https://www.theworldavatar.com/kg/lab_auto/chem_rxn/ChemRxn_1> ;
	<https://www.theworldavatar.com/kg/ontodoe/hasDomain> <https://www.theworldavatar.com/kg/lab_auto/derivation/Domain_a6223c9b-f676-463c-9125-c30f444d26c4> ;
	<https://www.theworldavatar.com/kg/ontodoe/hasSystemResponse> <https://www.theworldavatar.com/kg/lab_auto/derivation/SystemResponse_a15d8ef6-a1f1-4587-a731-77a44e3e77fa> , <https://www.theworldavatar.com/kg/lab_auto/derivation/SystemResponse_d6c014b1-bfd4-45c0-8791-53c7b50cd993> ;
	<https://www.theworldavatar.com/kg/ontodoe/proposesNewExperiment> <https://www.theworldavatar.com/kg/lab_auto/derivation/ReactionVariation_5cabcc77-f225-4bb8-a302-aad5b55e112c> ;
	<https://www.theworldavatar.com/kg/ontodoe/usesStrategy> <https://www.theworldavatar.com/kg/lab_auto/derivation/TSEMO_2ed17556-ccbf-49fa-86c8-0effe71cce34> ;
	<https://www.theworldavatar.com/kg/ontodoe/utilisesHistoricalData> <https://www.theworldavatar.com/kg/lab_auto/derivation/HistoricalData_d67cc92b-2a2f-40be-bd5d-834362b8a142> ;
	a <https://www.theworldavatar.com/kg/ontodoe/DesignOfExperiment> .

<https://www.theworldavatar.com/kg/lab_auto/derivation/DesignOfExperiment_88eed563-8933-4084-82ab-e539f34bb61e> <http://www.w3.org/2006/time#hasTime> <https://www.theworldavatar.com/kg/lab_auto/derivation/time_6e6b76a4-7f23-40cc-ac13-0c774e023eb0> ;
	<https://www.theworldavatar.com/kg/ontodoe/designsChemicalReaction> <https://www.theworldavatar.com/kg/lab_auto/chem_rxn/ChemRxn_1> ;
	<https://www.theworldavatar.com/kg/ontodoe/hasDomain> <https://www.theworldavatar.com/kg/lab_auto/derivation/Domain_42ed1f57-1f9d-4841-91f4-0147fb6fb385> ;
	<https://www.theworldavatar.com/kg/ontodoe/hasSystemResponse> <https://www.theworldavatar.com/kg/lab_auto/derivation/SystemResponse_b9476fd2-5191-482a-87f8-0f11fb6bb437> , <https://www.theworldavatar.com/kg/lab_auto/derivation/SystemResponse_dd819807-549e-447e-8874-3cc1ea1694a9> ;
	<https://www.theworldavatar.com/kg/ontodoe/proposesNewExperiment> <https://www.theworldavatar.com/kg/lab_auto/derivation/ReactionVariation_b4a438bf-3fe0-44de-8dc3-f54a28ba0564> ;
	<https://www.theworldavatar.com/kg/ontodoe/usesStrategy> <https://www.theworldavatar.com/kg/lab_auto/derivation/TSEMO_07643e08-cbc0-4607-8591-3fef84b26e4e> ;
	<https://www.theworldavatar.com/kg/ontodoe/utilisesHistoricalData> <https://www.theworldavatar.com/kg/lab_auto/derivation/HistoricalData_9a519458-8f93-4488-975b-3de5e4294e2e> ;
	a <https://www.theworldavatar.com/kg/ontodoe/DesignOfExperiment> .

<https://www.theworldavatar.com/kg/lab_auto/derivation/DesignOfExperiment_8e8f971d-54e9-4a22-b7a8-7570afc8aeeb> <http://www.w3.org/2006/time#hasTime> <https://www.theworldavatar.com/kg/lab_auto/derivation/time_1a25c9be-2b9e-4556-b5eb-2cd6aa942114> ;
	<https://www.theworldavatar.com/kg/ontodoe/designsChemicalReaction> <https://www.theworldavatar.com/kg/lab_auto/chem_rxn/ChemRxn_1> ;
	<https://www.theworldavatar.com/kg/ontodoe/hasDomain> <https://www.theworldavatar.com/kg/lab_auto/derivation/Domain_516e1609-f199-4db0-8e9a-77c842fd262d> ;
	<https://www.theworldavatar.com/kg/ontodoe/hasSystemResponse> <https://www.theworldavatar.com/kg/lab_auto/derivation/SystemResponse_015344c6-2766-472f-bebe-91f3103f3dcd> , <https://www.theworldavatar.com/kg/lab_auto/derivation/SystemResponse_226103dc-0e21-416b-81a1-01f27b931172> ;
	<https://www.theworldavatar.com/kg/ontodoe/proposesNewExperiment> <https://www.theworldavatar.com/kg/lab_auto/derivation/ReactionVariation_632f3d6c-e258-4051-99f7-5dc9a2ee3499> ;
	<https://www.theworldavatar.com/kg/ontodoe/usesStrategy> <https://www.theworldavatar.com/kg/lab_auto/derivation/TSEMO_cd9149e7-8ad0-45bd-86a2-329425d29944> ;
	<https://www.theworldavatar.com/kg/ontodoe/utilisesHistoricalData> <https://www.theworldavatar.com/kg/lab_auto/derivation/HistoricalData_a30b7129-2cc3-4b42-959b-68ee56a702d1> ;
	a <https://www.theworldavatar.com/kg/ontodoe/DesignOfExperiment> .

<https://www.theworldavatar.com/kg/lab_auto/derivation/DesignOfExperiment_92306357-0656-4cd4-bbfc-a90e2ec0e1df> <http://www.w3.org/2006/time#hasTime> <https://www.theworldavatar.com/kg/lab_auto/derivation/time_4e27c00e-ba8a-44de-99bf-e73dc421b60d> ;
	<https://www.theworldavatar.com/kg/ontodoe/designsChemicalReaction> <https://www.theworldavatar.com/kg/lab_auto/chem_rxn/ChemRxn_1> ;
	<https://www.theworldavatar.com/kg/ontodoe/hasDomain> <https://www.theworldavatar.com/kg/lab_auto/derivation/Domain_ac6c238a-0ff9-4be6-b5fc-8bc7a7a64c50> ;
	<https://www.theworldavatar.com/kg/ontodoe/hasSystemResponse> <https://www.theworldavatar.com/kg/lab_auto/derivation/SystemResponse_37be2399-99fa-4c5c-873e-6e5e84aff048> , <https://www.theworldavatar.com/kg/lab_auto/derivation/SystemResponse_99810ea4-9d58-42d3-9192-7ed62461cc51> ;
	<https://www.theworldavatar.com/kg/ontodoe/proposesNewExperiment> <https://www.theworldavatar.com/kg/lab_auto/derivation/ReactionVariation_b07ebae5-2b76-4c1e-8075-a773db5f8ae2> ;
	<https://www.theworldavatar.com/kg/ontodoe/usesStrategy> <https://www.theworldavatar.com/kg/lab_auto/derivation/TSEMO_0bbce04c-ac3a-4999-bd7a-047de4472245> ;
	<https://www.theworldavatar.com/kg/ontodoe/utilisesHistoricalData> <https://www.theworldavatar.com/kg/lab_auto/derivation/HistoricalData_0547f6b2-3ba2-40c5-9188-c7246a61735f> ;
	a <https://www.theworldavatar.com/kg/ontodoe/DesignOfExperiment> .

<https://www.theworldavatar.com/kg/lab_auto/derivation/DesignOfExperiment_92e8aa45-0815-4714-8145-bfb9a3a2b731> <http://www.w3.org/2006/time#hasTime> <https://www.theworldavatar.com/kg/lab_auto/derivation/time_1e8e71fd-a8ce-4010-b725-ac1000e0e586> ;
	<https://www.theworldavatar.com/kg/ontodoe/designsChemicalReaction> <https://www.theworldavatar.com/kg/lab_auto/chem_rxn/ChemRxn_1> ;
	<https://www.theworldavatar.com/kg/ontodoe/hasDomain> <https://www.theworldavatar.com/kg/lab_auto/derivation/Domain_f3936d7c-7112-48f7-ad48-8a57a0e81e5f> ;
	<https://www.theworldavatar.com/kg/ontodoe/hasSystemResponse> <https://www.theworldavatar.com/kg/lab_auto/derivation/SystemResponse_166a676c-16c0-46a6-9177-7e2fb4ae4a79> , <https://www.theworldavatar.com/kg/lab_auto/derivation/SystemResponse_e85d63b4-bdef-4fff-a970-93e1b691f7df> ;
	<https://www.theworldavatar.com/kg/ontodoe/proposesNewExperiment> <https://www.theworldavatar.com/kg/lab_auto/derivation/ReactionVariation_bcd0150a-0e1c-4275-bbfb-3329272a8dee> ;
	<https://www.theworldavatar.com/kg/ontodoe/usesStrategy> <https://www.theworldavatar.com/kg/lab_auto/derivation/TSEMO_4774b495-b517-44a3-a6ab-6715e62a4001> ;
	<https://www.theworldavatar.com/kg/ontodoe/utilisesHistoricalData> <https://www.theworldavatar.com/kg/lab_auto/derivation/HistoricalData_f4a50993-382e-42ec-bd7a-b5cf2d64f7f6> ;
	a <https://www.theworldavatar.com/kg/ontodoe/DesignOfExperiment> .

<https://www.theworldavatar.com/kg/lab_auto/derivation/DesignOfExperiment_a051f489-21af-4298-b8ed-7c3e5e106781> <http://www.w3.org/2006/time#hasTime> <https://www.theworldavatar.com/kg/lab_auto/derivation/time_89e37952-d0c0-4437-a945-88f103f75f46> ;
	<https://www.theworldavatar.com/kg/ontodoe/designsChemicalReaction> <https://www.theworldavatar.com/kg/lab_auto/chem_rxn/ChemRxn_1> ;
	<https://www.theworldavatar.com/kg/ontodoe/hasDomain> <https://www.theworldavatar.com/kg/lab_auto/derivation/Domain_66e21643-d362-41aa-8917-f47a68d42012> ;
	<https://www.theworldavatar.com/kg/ontodoe/hasSystemResponse> <https://www.theworldavatar.com/kg/lab_auto/derivation/SystemResponse_5a4e39d4-9f6f-46c5-9c96-895c7bc2aa45> , <https://www.theworldavatar.com/kg/lab_auto/derivation/SystemResponse_95fcea26-3117-4501-85ad-e9a34152cd40> ;
	<https://www.theworldavatar.com/kg/ontodoe/proposesNewExperiment> <https://www.theworldavatar.com/kg/lab_auto/derivation/ReactionVariation_cb5fe529-8f7b-4d39-8232-488ad06b71a6> ;
	<https://www.theworldavatar.com/kg/ontodoe/usesStrategy> <https://www.theworldavatar.com/kg/lab_auto/derivation/TSEMO_58f19b5e-2181-4b77-bafc-b2791b6ab3f8> ;
	<https://www.theworldavatar.com/kg/ontodoe/utilisesHistoricalData> <https://www.theworldavatar.com/kg/lab_auto/derivation/HistoricalData_90f0ec5b-6b34-41c4-963d-6565008babab> ;
	a <https://www.theworldavatar.com/kg/ontodoe/DesignOfExperiment> .

<https://www.theworldavatar.com/kg/lab_auto/derivation/DesignOfExperiment_ba0e8aea-4297-44e5-b13c-98a91d5e33a3> <http://www.w3.org/2006/time#hasTime> <https://www.theworldavatar.com/kg/lab_auto/derivation/time_29e66d37-eb00-427e-a3cd-4ebfc8f89801> ;
	<https://www.theworldavatar.com/kg/ontodoe/designsChemicalReaction> <https://www.theworldavatar.com/kg/lab_auto/chem_rxn/ChemRxn_1> ;
	<https://www.theworldavatar.com/kg/ontodoe/hasDomain> <https://www.theworldavatar.com/kg/lab_auto/derivation/Domain_191ea515-8d4d-40b4-966b-cd37e666a7b2> ;
	<https://www.theworldavatar.com/kg/ontodoe/hasSystemResponse> <https://www.theworldavatar.com/kg/lab_auto/derivation/SystemResponse_0fa697dd-7f1a-43ef-9d45-40ef82befe41> , <https://www.theworldavatar.com/kg/lab_auto/derivation/SystemResponse_fb26a072-9ab6-405c-9dfa-99afb8155173> ;
	<https://www.theworldavatar.com/kg/ontodoe/proposesNewExperiment> <https://www.theworldavatar.com/kg/lab_auto/derivation/ReactionVariation_3d0fb333-f192-4763-ae4b-500711630692> ;
	<https://www.theworldavatar.com/kg/ontodoe/usesStrategy> <https://www.theworldavatar.com/kg/lab_auto/derivation/TSEMO_ddb8a90a-f989-4dc9-9041-721ebfacebf5> ;
	<https://www.theworldavatar.com/kg/ontodoe/utilisesHistoricalData> <https://www.theworldavatar.com/kg/lab_auto/derivation/HistoricalData_234c2501-5f54-422a-ab49-597bb4a9abdb> ;
	a <https://www.theworldavatar.com/kg/ontodoe/DesignOfExperiment> .

<https://www.theworldavatar.com/kg/lab_auto/derivation/DesignOfExperiment_bcbdb7ff-6eeb-49b7-8ef2-ba1f5aa55419> <http://www.w3.org/2006/time#hasTime> <https://www.theworldavatar.com/kg/lab_auto/derivation/time_f8c5a759-4fac-4bfc-8b96-7cfd49890609> ;
	<https://www.theworldavatar.com/kg/ontodoe/designsChemicalReaction> <https://www.theworldavatar.com/kg/lab_auto/chem_rxn/ChemRxn_1> ;
	<https://www.theworldavatar.com/kg/ontodoe/hasDomain> <https://www.theworldavatar.com/kg/lab_auto/derivation/Domain_7470ad2d-5754-483e-9951-55a64ff93dc2> ;
	<https://www.theworldavatar.com/kg/ontodoe/hasSystemResponse> <https://www.theworldavatar.com/kg/lab_auto/derivation/SystemResponse_5c5daebd-d2a2-4f0a-b736-d2f4c267dfa7> , <https://www.theworldavatar.com/kg/lab_auto/derivation/SystemResponse_a9f0ea5f-ff3c-4ca8-88dc-74e30bdc29b2> ;
	<https://www.theworldavatar.com/kg/ontodoe/proposesNewExperiment> <https://www.theworldavatar.com/kg/lab_auto/derivation/ReactionExperiment_2a39187f-d2e3-4d89-819b-a980f83f9c5a> ;
	<https://www.theworldavatar.com/kg/ontodoe/usesStrategy> <https://www.theworldavatar.com/kg/lab_auto/derivation/TSEMO_fd5bba04-d1d9-4e95-a4c8-c255260b6e7d> ;
	<https://www.theworldavatar.com/kg/ontodoe/utilisesHistoricalData> <https://www.theworldavatar.com/kg/lab_auto/derivation/HistoricalData_9a631770-e0cc-4c8d-a955-5302e9f0c77a> ;
	a <https://www.theworldavatar.com/kg/ontodoe/DesignOfExperiment> .

<https://www.theworldavatar.com/kg/lab_auto/derivation/DesignOfExperiment_bcde9436-12ef-406e-8568-7b052655a99c> <http://www.w3.org/2006/time#hasTime> <https://www.theworldavatar.com/kg/lab_auto/derivation/time_3bebbc8b-092d-4011-9016-1db967c33896> .

<https://www.theworldavatar.com/kg/lab_auto/derivation/DesignOfExperiment_41b219e5-c8f1-4423-a17b-bae2de4b7374> a <https://www.theworldavatar.com/kg/ontodoe/DesignOfExperiment> .

<https://www.theworldavatar.com/kg/lab_auto/derivation/DesignOfExperiment_42e9e7c2-3f75-43a0-9d67-fe9a485630f7> <http://www.w3.org/2006/time#hasTime> <https://www.theworldavatar.com/kg/lab_auto/derivation/time_e7bcbfb8-5329-4a1c-adfc-bf7f7f6e097f> ;
	<https://www.theworldavatar.com/kg/ontodoe/designsChemicalReaction> <https://www.theworldavatar.com/kg/lab_auto/chem_rxn/ChemRxn_1> ;
	<https://www.theworldavatar.com/kg/ontodoe/hasDomain> <https://www.theworldavatar.com/kg/lab_auto/derivation/Domain_06982d43-763d-4fd2-bf23-f8a97fb53d2f> ;
	<https://www.theworldavatar.com/kg/ontodoe/hasSystemResponse> <https://www.theworldavatar.com/kg/lab_auto/derivation/SystemResponse_8c61e957-cf93-4295-8ac9-c2d197683cc6> , <https://www.theworldavatar.com/kg/lab_auto/derivation/SystemResponse_d36a7bf3-ff69-4349-92f2-9e9e48bd23ae> ;
	<https://www.theworldavatar.com/kg/ontodoe/proposesNewExperiment> <https://www.theworldavatar.com/kg/lab_auto/derivation/ReactionExperiment_a56f4597-480f-4e8a-be40-94f944a6171c> ;
	<https://www.theworldavatar.com/kg/ontodoe/usesStrategy> <https://www.theworldavatar.com/kg/lab_auto/derivation/TSEMO_e3e643a1-007a-4067-8cfe-09e4367e3ec1> ;
	<https://www.theworldavatar.com/kg/ontodoe/utilisesHistoricalData> <https://www.theworldavatar.com/kg/lab_auto/derivation/HistoricalData_cbfb37d3-4df7-4c75-a6b3-602400ca19d8> ;
	a <https://www.theworldavatar.com/kg/ontodoe/DesignOfExperiment> .

<https://www.theworldavatar.com/kg/lab_auto/derivation/DesignOfExperiment_4401e88e-d476-4ae9-827e-323cf6801cf1> <http://www.w3.org/2006/time#hasTime> <https://www.theworldavatar.com/kg/lab_auto/derivation/time_649581e8-50d3-4bde-9e01-39c11afc8c42> ;
	<https://www.theworldavatar.com/kg/ontodoe/designsChemicalReaction> <https://www.theworldavatar.com/kg/lab_auto/chem_rxn/ChemRxn_1> ;
	<https://www.theworldavatar.com/kg/ontodoe/hasDomain> <https://www.theworldavatar.com/kg/lab_auto/derivation/Domain_f526cb5e-9751-4537-a81e-d85dc6a17cd1> ;
	<https://www.theworldavatar.com/kg/ontodoe/hasSystemResponse> <https://www.theworldavatar.com/kg/lab_auto/derivation/SystemResponse_405d7114-db5b-400f-b2d3-55dfbc02a844> , <https://www.theworldavatar.com/kg/lab_auto/derivation/SystemResponse_4d07145c-a632-41b5-be9d-bd01a33509d8> ;
	<https://www.theworldavatar.com/kg/ontodoe/proposesNewExperiment> <https://www.theworldavatar.com/kg/lab_auto/derivation/ReactionVariation_412135fc-a3ca-4336-a50b-42a7498d58f9> ;
	<https://www.theworldavatar.com/kg/ontodoe/usesStrategy> <https://www.theworldavatar.com/kg/lab_auto/derivation/TSEMO_19369a98-1689-4438-aecc-ebc299199148> ;
	<https://www.theworldavatar.com/kg/ontodoe/utilisesHistoricalData> <https://www.theworldavatar.com/kg/lab_auto/derivation/HistoricalData_fd422194-baba-4b35-a5c8-a8967c7a695e> ;
	a <https://www.theworldavatar.com/kg/ontodoe/DesignOfExperiment> .

<https://www.theworldavatar.com/kg/lab_auto/derivation/DesignOfExperiment_49bdc0b3-c6be-42f5-a44a-190f97483818> <http://www.w3.org/2006/time#hasTime> <https://www.theworldavatar.com/kg/lab_auto/derivation/time_ae91152b-d7d1-4ecc-9cb1-1bb9af782ca4> ;
	<https://www.theworldavatar.com/kg/ontodoe/designsChemicalReaction> <https://www.theworldavatar.com/kg/lab_auto/chem_rxn/ChemRxn_1> ;
	<https://www.theworldavatar.com/kg/ontodoe/hasDomain> <https://www.theworldavatar.com/kg/lab_auto/derivation/Domain_a2b311a8-160b-4dd3-9897-aa38a52810df> ;
	<https://www.theworldavatar.com/kg/ontodoe/hasSystemResponse> <https://www.theworldavatar.com/kg/lab_auto/derivation/SystemResponse_597bab80-57a0-40ba-b795-009cdcf0ed3d> , <https://www.theworldavatar.com/kg/lab_auto/derivation/SystemResponse_6cf1e7c7-1d72-4ea2-b1a2-394a172d1ae2> ;
	<https://www.theworldavatar.com/kg/ontodoe/proposesNewExperiment> <https://www.theworldavatar.com/kg/lab_auto/derivation/ReactionVariation_61ebe163-2268-4f6c-8539-9d05372f6dec> ;
	<https://www.theworldavatar.com/kg/ontodoe/usesStrategy> <https://www.theworldavatar.com/kg/lab_auto/derivation/TSEMO_fcf8b4df-41a3-4054-b770-89f6c1ccbcbe> ;
	<https://www.theworldavatar.com/kg/ontodoe/utilisesHistoricalData> <https://www.theworldavatar.com/kg/lab_auto/derivation/HistoricalData_c2973ca7-cdfd-4e14-a574-71b0c0f6a229> ;
	a <https://www.theworldavatar.com/kg/ontodoe/DesignOfExperiment> .

<https://www.theworldavatar.com/kg/lab_auto/derivation/DesignOfExperiment_5cb7609e-dcd0-4a8c-b3eb-5a4a9fc10994> <http://www.w3.org/2006/time#hasTime> <https://www.theworldavatar.com/kg/lab_auto/derivation/time_77af599e-0308-4c14-b13d-6e1ce7d51654> ;
	<https://www.theworldavatar.com/kg/ontodoe/designsChemicalReaction> <https://www.theworldavatar.com/kg/lab_auto/chem_rxn/ChemRxn_1> ;
	<https://www.theworldavatar.com/kg/ontodoe/hasDomain> <https://www.theworldavatar.com/kg/lab_auto/derivation/Domain_f3f6b2ed-d5b2-4339-bab1-284f2ceef7b9> ;
	<https://www.theworldavatar.com/kg/ontodoe/hasSystemResponse> <https://www.theworldavatar.com/kg/lab_auto/derivation/SystemResponse_3a6b337c-d74d-495e-a25d-78e8731da5a2> , <https://www.theworldavatar.com/kg/lab_auto/derivation/SystemResponse_5afd2dd1-25f0-43ce-988a-40a1f9fb96d2> ;
	<https://www.theworldavatar.com/kg/ontodoe/proposesNewExperiment> <https://www.theworldavatar.com/kg/lab_auto/derivation/ReactionVariation_cd0a23d9-2eb3-4fd5-a5d7-a92ae22a9568> ;
	<https://www.theworldavatar.com/kg/ontodoe/usesStrategy> <https://www.theworldavatar.com/kg/lab_auto/derivation/TSEMO_9631d631-6158-4382-9b19-ca15531eb070> ;
	<https://www.theworldavatar.com/kg/ontodoe/utilisesHistoricalData> <https://www.theworldavatar.com/kg/lab_auto/derivation/HistoricalData_74a3ffe5-d1c3-432a-be47-8ba9cc8eb0e2> ;
	a <https://www.theworldavatar.com/kg/ontodoe/DesignOfExperiment> .

<https://www.theworldavatar.com/kg/lab_auto/derivation/DesignOfExperiment_5d20659b-dd87-4c61-b1c3-6928624de879> <http://www.w3.org/2006/time#hasTime> <https://www.theworldavatar.com/kg/lab_auto/derivation/time_332318cd-548d-4eac-af15-d3d725f44133> ;
	<https://www.theworldavatar.com/kg/ontodoe/designsChemicalReaction> <https://www.theworldavatar.com/kg/lab_auto/chem_rxn/ChemRxn_1> ;
	<https://www.theworldavatar.com/kg/ontodoe/hasDomain> <https://www.theworldavatar.com/kg/lab_auto/derivation/Domain_a418052b-6efe-4250-9dec-347ba086a0bd> ;
	<https://www.theworldavatar.com/kg/ontodoe/hasSystemResponse> <https://www.theworldavatar.com/kg/lab_auto/derivation/SystemResponse_a4c2a8e8-4a7a-45a8-a494-771a1ca02d24> , <https://www.theworldavatar.com/kg/lab_auto/derivation/SystemResponse_cfbda88e-fd48-4065-acde-f039b9aba5ca> ;
	<https://www.theworldavatar.com/kg/ontodoe/proposesNewExperiment> <https://www.theworldavatar.com/kg/lab_auto/derivation/ReactionVariation_44d86f92-6ece-42c6-b468-9b394e868e8c> ;
	<https://www.theworldavatar.com/kg/ontodoe/usesStrategy> <https://www.theworldavatar.com/kg/lab_auto/derivation/TSEMO_ae02a127-2472-4fd1-8b15-7fe675f7deb9> ;
	<https://www.theworldavatar.com/kg/ontodoe/utilisesHistoricalData> <https://www.theworldavatar.com/kg/lab_auto/derivation/HistoricalData_e2a1f6a3-c23b-4338-9656-6689c140b497> ;
	a <https://www.theworldavatar.com/kg/ontodoe/DesignOfExperiment> .

<https://www.theworldavatar.com/kg/lab_auto/derivation/DesignOfExperiment_6418b545-c1d9-42c3-93f8-1a33ba4c3fab> <http://www.w3.org/2006/time#hasTime> <https://www.theworldavatar.com/kg/lab_auto/derivation/time_764ee162-54c7-417d-a842-64fbce7f3b2f> ;
	<https://www.theworldavatar.com/kg/ontodoe/designsChemicalReaction> <https://www.theworldavatar.com/kg/lab_auto/chem_rxn/ChemRxn_1> ;
	<https://www.theworldavatar.com/kg/ontodoe/hasDomain> <https://www.theworldavatar.com/kg/lab_auto/derivation/Domain_80597cfc-a7ae-4747-9d8c-0fc82369d547> ;
	<https://www.theworldavatar.com/kg/ontodoe/hasSystemResponse> <https://www.theworldavatar.com/kg/lab_auto/derivation/SystemResponse_d06cfb8a-e165-467b-9857-66144e973d3f> , <https://www.theworldavatar.com/kg/lab_auto/derivation/SystemResponse_eaaf74df-bb08-4286-84e9-6d1125633a6f> ;
	<https://www.theworldavatar.com/kg/ontodoe/proposesNewExperiment> <https://www.theworldavatar.com/kg/lab_auto/derivation/ReactionVariation_13e12d18-8b6a-4e3b-ad07-de3bbff82370> ;
	<https://www.theworldavatar.com/kg/ontodoe/usesStrategy> <https://www.theworldavatar.com/kg/lab_auto/derivation/TSEMO_3ce514ec-3154-4f4c-8cc5-6002dd294ed8> ;
	<https://www.theworldavatar.com/kg/ontodoe/utilisesHistoricalData> <https://www.theworldavatar.com/kg/lab_auto/derivation/HistoricalData_bb135640-33f5-4650-845a-756aad801908> ;
	a <https://www.theworldavatar.com/kg/ontodoe/DesignOfExperiment> .

<https://www.theworldavatar.com/kg/lab_auto/derivation/DesignOfExperiment_6779dfed-8b55-4178-8446-009ddcf6bb64> <http://www.w3.org/2006/time#hasTime> <https://www.theworldavatar.com/kg/lab_auto/derivation/time_70d6ddc1-ef17-49c8-9103-9354aaa69b5c> ;
	<https://www.theworldavatar.com/kg/ontodoe/designsChemicalReaction> <https://www.theworldavatar.com/kg/lab_auto/chem_rxn/ChemRxn_1> ;
	<https://www.theworldavatar.com/kg/ontodoe/hasDomain> <https://www.theworldavatar.com/kg/lab_auto/derivation/Domain_b1e2d25c-43f1-41d3-ad47-6cbc854393dc> ;
	<https://www.theworldavatar.com/kg/ontodoe/hasSystemResponse> <https://www.theworldavatar.com/kg/lab_auto/derivation/SystemResponse_2ed25ffa-81f2-4b89-93fe-2b80d80f0e91> , <https://www.theworldavatar.com/kg/lab_auto/derivation/SystemResponse_e866868b-5d56-4cce-b0e3-3b8cc31a2040> ;
	<https://www.theworldavatar.com/kg/ontodoe/proposesNewExperiment> <https://www.theworldavatar.com/kg/lab_auto/derivation/ReactionVariation_473233f1-5ad7-4f1e-ad21-91e567bbf826> ;
	<https://www.theworldavatar.com/kg/ontodoe/usesStrategy> <https://www.theworldavatar.com/kg/lab_auto/derivation/TSEMO_3bcb6629-3fb5-4439-9937-78a03731010f> ;
	<https://www.theworldavatar.com/kg/ontodoe/utilisesHistoricalData> <https://www.theworldavatar.com/kg/lab_auto/derivation/HistoricalData_ba91c374-f3e9-4ea2-9d6a-dcd4b332e9ce> ;
	a <https://www.theworldavatar.com/kg/ontodoe/DesignOfExperiment> .

<https://www.theworldavatar.com/kg/lab_auto/derivation/DesignOfExperiment_6921e95f-e984-42c7-b1ef-8d14bb5ff93f> <http://www.w3.org/2006/time#hasTime> <https://www.theworldavatar.com/kg/lab_auto/derivation/time_679fa001-4e07-4c7d-ab61-f5acbb1553c8> ;
	<https://www.theworldavatar.com/kg/ontodoe/designsChemicalReaction> <https://www.theworldavatar.com/kg/lab_auto/chem_rxn/ChemRxn_1> ;
	<https://www.theworldavatar.com/kg/ontodoe/hasDomain> <https://www.theworldavatar.com/kg/lab_auto/derivation/Domain_662acd6f-6767-4469-b26e-8d6fe9d8ec3c> ;
	<https://www.theworldavatar.com/kg/ontodoe/hasSystemResponse> <https://www.theworldavatar.com/kg/lab_auto/derivation/SystemResponse_363f6d18-2f45-4d13-9b13-6f4ae47f9994> , <https://www.theworldavatar.com/kg/lab_auto/derivation/SystemResponse_92faa52b-94e6-43e0-95fd-3fdff51ed280> ;
	<https://www.theworldavatar.com/kg/ontodoe/proposesNewExperiment> <https://www.theworldavatar.com/kg/lab_auto/derivation/ReactionVariation_5ead68d1-9b19-4685-b602-f3329cc3b3bf> ;
	<https://www.theworldavatar.com/kg/ontodoe/usesStrategy> <https://www.theworldavatar.com/kg/lab_auto/derivation/TSEMO_dbfd8e9a-dd02-424f-9251-046725f0b4fc> ;
	<https://www.theworldavatar.com/kg/ontodoe/utilisesHistoricalData> <https://www.theworldavatar.com/kg/lab_auto/derivation/HistoricalData_09f6afeb-9519-4f05-8b41-c7189ad18a6e> ;
	a <https://www.theworldavatar.com/kg/ontodoe/DesignOfExperiment> .

<https://www.theworldavatar.com/kg/lab_auto/derivation/DesignOfExperiment_70d0e4b0-05fd-4fb9-b8a3-568637484b54> <http://www.w3.org/2006/time#hasTime> <https://www.theworldavatar.com/kg/lab_auto/derivation/time_4f7fd586-95e7-4409-b7f0-1ca868eff3e3> ;
	<https://www.theworldavatar.com/kg/ontodoe/designsChemicalReaction> <https://www.theworldavatar.com/kg/lab_auto/chem_rxn/ChemRxn_1> ;
	<https://www.theworldavatar.com/kg/ontodoe/hasDomain> <https://www.theworldavatar.com/kg/lab_auto/derivation/Domain_b9aad6a6-5455-4e05-b8f7-04ec19cea7e9> ;
	<https://www.theworldavatar.com/kg/ontodoe/hasSystemResponse> <https://www.theworldavatar.com/kg/lab_auto/derivation/SystemResponse_1ca42118-3a3b-4deb-af0c-c946d5eeb0d2> , <https://www.theworldavatar.com/kg/lab_auto/derivation/SystemResponse_8b20b0e3-a12b-4e5f-855d-da916bf18ea7> ;
	<https://www.theworldavatar.com/kg/ontodoe/proposesNewExperiment> <https://www.theworldavatar.com/kg/lab_auto/derivation/ReactionVariation_3f28b2cf-dbb9-4426-99a4-a980f5bf2d9d> ;
	<https://www.theworldavatar.com/kg/ontodoe/usesStrategy> <https://www.theworldavatar.com/kg/lab_auto/derivation/TSEMO_40fbd607-7005-4de0-b3f4-7802fbc7ed20> ;
	<https://www.theworldavatar.com/kg/ontodoe/utilisesHistoricalData> <https://www.theworldavatar.com/kg/lab_auto/derivation/HistoricalData_94d4df2b-783e-4498-aa4a-642d8d8357a9> ;
	a <https://www.theworldavatar.com/kg/ontodoe/DesignOfExperiment> .

<https://www.theworldavatar.com/kg/lab_auto/derivation/DesignOfExperiment_71531da3-2c79-417e-b3df-4ec9d62b687f> <http://www.w3.org/2006/time#hasTime> <https://www.theworldavatar.com/kg/lab_auto/derivation/time_8dba1747-d85b-4a10-aa9f-81f942061094> ;
	<https://www.theworldavatar.com/kg/ontodoe/designsChemicalReaction> <https://www.theworldavatar.com/kg/lab_auto/chem_rxn/ChemRxn_1> ;
	<https://www.theworldavatar.com/kg/ontodoe/hasDomain> <https://www.theworldavatar.com/kg/lab_auto/derivation/Domain_03477d4b-5d67-47cd-b7ea-67e158ebf958> ;
	<https://www.theworldavatar.com/kg/ontodoe/hasSystemResponse> <https://www.theworldavatar.com/kg/lab_auto/derivation/SystemResponse_10e3e8c5-7803-4cfa-9e44-57de970fc03f> , <https://www.theworldavatar.com/kg/lab_auto/derivation/SystemResponse_155f9104-db26-4de8-be7e-4767937b9005> ;
	<https://www.theworldavatar.com/kg/ontodoe/proposesNewExperiment> <https://www.theworldavatar.com/kg/lab_auto/derivation/ReactionVariation_4059a808-1401-4514-ab3e-048b2295e227> ;
	<https://www.theworldavatar.com/kg/ontodoe/usesStrategy> <https://www.theworldavatar.com/kg/lab_auto/derivation/TSEMO_3768dc3b-5617-4eb0-87e8-e537271f0988> ;
	<https://www.theworldavatar.com/kg/ontodoe/utilisesHistoricalData> <https://www.theworldavatar.com/kg/lab_auto/derivation/HistoricalData_93875567-0b68-4f03-a927-d818fa4602f4> ;
	a <https://www.theworldavatar.com/kg/ontodoe/DesignOfExperiment> .

<https://www.theworldavatar.com/kg/lab_auto/derivation/DesignOfExperiment_78c8647d-4d36-4ef7-ab6f-229fc69986f1> <http://www.w3.org/2006/time#hasTime> <https://www.theworldavatar.com/kg/lab_auto/derivation/time_1caeea83-c879-4417-8ffd-a7ce6c0b378c> ;
	<https://www.theworldavatar.com/kg/ontodoe/designsChemicalReaction> <https://www.theworldavatar.com/kg/lab_auto/chem_rxn/ChemRxn_1> ;
	<https://www.theworldavatar.com/kg/ontodoe/hasDomain> <https://www.theworldavatar.com/kg/lab_auto/derivation/Domain_e5ee083d-a0ee-4125-8462-14f904bbb83d> ;
	<https://www.theworldavatar.com/kg/ontodoe/hasSystemResponse> <https://www.theworldavatar.com/kg/lab_auto/derivation/SystemResponse_34635bda-ffae-45bc-b187-04a9410ebc4f> , <https://www.theworldavatar.com/kg/lab_auto/derivation/SystemResponse_d9f98301-b933-4964-874a-ee089fd48b25> ;
	<https://www.theworldavatar.com/kg/ontodoe/proposesNewExperiment> <https://www.theworldavatar.com/kg/lab_auto/derivation/ReactionVariation_65a3db4b-9bdf-40dd-8f24-277eb599e5d7> ;
	<https://www.theworldavatar.com/kg/ontodoe/usesStrategy> <https://www.theworldavatar.com/kg/lab_auto/derivation/TSEMO_2b78f11c-c74e-472b-a0ac-6fc10c165cd0> ;
	<https://www.theworldavatar.com/kg/ontodoe/utilisesHistoricalData> <https://www.theworldavatar.com/kg/lab_auto/derivation/HistoricalData_9e877cd3-046c-40ca-8c5b-dd6a010e9a08> ;
	a <https://www.theworldavatar.com/kg/ontodoe/DesignOfExperiment> .

<https://www.theworldavatar.com/kg/lab_auto/derivation/FlowRateSetting_31bd20cb-63a1-450e-8cf3-cb63a7dbce61> a <https://www.theworldavatar.com/kg/ontolab/FlowRateSetting> .

<https://www.theworldavatar.com/kg/lab_auto/derivation/FlowRateSetting_336341e6-a8b7-43c2-ab48-443bc3ef6318> <https://www.theworldavatar.com/kg/ontoderivation/belongsTo> <https://www.theworldavatar.com/kg/lab_auto/derivation/DerivationAsyn_d87a6312-a5fe-4dd5-807d-ded036d46602> ;
	<https://www.theworldavatar.com/kg/ontolab/hasQuantity> <https://www.theworldavatar.com/kg/lab_auto/lab2/VolumetricFlowRate_a8e42a9f-90e8-43fc-805d-991bbfeb1a21> ;
	a <https://www.theworldavatar.com/kg/ontolab/FlowRateSetting> .

<https://www.theworldavatar.com/kg/lab_auto/derivation/FlowRateSetting_342226cd-8d7b-48a5-b7e3-cc2d87dc4b7f> <https://www.theworldavatar.com/kg/ontoderivation/belongsTo> <https://www.theworldavatar.com/kg/lab_auto/derivation/DerivationAsyn_8140fc17-880b-4789-95ff-17ad875a850a> ;
	<https://www.theworldavatar.com/kg/ontolab/hasQuantity> <https://www.theworldavatar.com/kg/lab_auto/lab1/VolumetricFlowRate_b571648d-fd33-417a-9098-3df0afdbfe7f> ;
	a <https://www.theworldavatar.com/kg/ontolab/FlowRateSetting> .

<https://www.theworldavatar.com/kg/lab_auto/derivation/FlowRateSetting_34df4d70-f8cd-4776-b7de-1f92d616200d> <https://www.theworldavatar.com/kg/ontoderivation/belongsTo> <https://www.theworldavatar.com/kg/lab_auto/derivation/DerivationAsyn_40c4a6f6-5229-4213-ac80-9614f9012bcf> ;
	<https://www.theworldavatar.com/kg/ontolab/hasQuantity> <https://www.theworldavatar.com/kg/lab_auto/lab2/VolumetricFlowRate_d9c0abd0-8d29-4a98-8135-205c76e91c6d> ;
	a <https://www.theworldavatar.com/kg/ontolab/FlowRateSetting> .

<https://www.theworldavatar.com/kg/lab_auto/derivation/FlowRateSetting_350062c0-727a-4fe8-8c02-942bcf063ff6> <https://www.theworldavatar.com/kg/ontoderivation/belongsTo> <https://www.theworldavatar.com/kg/lab_auto/derivation/DerivationAsyn_6d46c636-ca5d-43d8-9ffd-0e657b010550> ;
	<https://www.theworldavatar.com/kg/ontolab/hasQuantity> <https://www.theworldavatar.com/kg/lab_auto/lab1/VolumetricFlowRate_c393ef8a-770b-4fd1-b894-ed4243a394a1> ;
	a <https://www.theworldavatar.com/kg/ontolab/FlowRateSetting> .

<https://www.theworldavatar.com/kg/lab_auto/derivation/FlowRateSetting_38c703b8-94db-4f09-ae46-cf923dacd3c2> <https://www.theworldavatar.com/kg/ontoderivation/belongsTo> <https://www.theworldavatar.com/kg/lab_auto/derivation/DerivationAsyn_e4ac5e84-acc4-496f-98de-c6ecc696eab2> ;
	<https://www.theworldavatar.com/kg/ontolab/hasQuantity> <https://www.theworldavatar.com/kg/lab_auto/lab1/VolumetricFlowRate_3ca0dd8f-b568-431c-99f3-06843fa450b5> ;
	a <https://www.theworldavatar.com/kg/ontolab/FlowRateSetting> .

<https://www.theworldavatar.com/kg/lab_auto/derivation/FlowRateSetting_38e785a7-8871-4b5b-89e3-01b207783cd0> <https://www.theworldavatar.com/kg/ontoderivation/belongsTo> <https://www.theworldavatar.com/kg/lab_auto/derivation/DerivationAsyn_96135853-b668-47b6-82b2-12b91c33e5d6> ;
	<https://www.theworldavatar.com/kg/ontolab/hasQuantity> <https://www.theworldavatar.com/kg/lab_auto/lab2/VolumetricFlowRate_44b42be4-a7d2-431a-877a-b7540d36a786> ;
	a <https://www.theworldavatar.com/kg/ontolab/FlowRateSetting> .

<https://www.theworldavatar.com/kg/lab_auto/derivation/FlowRateSetting_3968229f-7922-4211-b46e-8b65e35497eb> <https://www.theworldavatar.com/kg/ontoderivation/belongsTo> <https://www.theworldavatar.com/kg/lab_auto/derivation/DerivationAsyn_8d2ca63e-6478-4152-ac70-0100e4a017bd> ;
	<https://www.theworldavatar.com/kg/ontolab/hasQuantity> <https://www.theworldavatar.com/kg/lab_auto/lab1/VolumetricFlowRate_fcb982c5-69a5-4e72-8bc6-732335289cf2> ;
	a <https://www.theworldavatar.com/kg/ontolab/FlowRateSetting> .

<https://www.theworldavatar.com/kg/lab_auto/derivation/FlowRateSetting_3b0f2f24-217c-4209-9123-9d299481734f> <https://www.theworldavatar.com/kg/ontoderivation/belongsTo> <https://www.theworldavatar.com/kg/lab_auto/derivation/DerivationAsyn_57088e53-b38a-4252-abf7-96a7492fc534> ;
	<https://www.theworldavatar.com/kg/ontolab/hasQuantity> <https://www.theworldavatar.com/kg/lab_auto/lab1/VolumetricFlowRate_1b98268f-5163-4673-ac6b-5dadb2c7b4b2> ;
	a <https://www.theworldavatar.com/kg/ontolab/FlowRateSetting> .

<https://www.theworldavatar.com/kg/lab_auto/derivation/FlowRateSetting_3b512aec-430e-44b5-bd9a-213f3538933e> <https://www.theworldavatar.com/kg/ontoderivation/belongsTo> <https://www.theworldavatar.com/kg/lab_auto/derivation/DerivationAsyn_40c4a6f6-5229-4213-ac80-9614f9012bcf> ;
	<https://www.theworldavatar.com/kg/ontolab/hasQuantity> <https://www.theworldavatar.com/kg/lab_auto/lab2/VolumetricFlowRate_f529e859-7892-4597-9d38-717c7f51a946> ;
	a <https://www.theworldavatar.com/kg/ontolab/FlowRateSetting> .

<https://www.theworldavatar.com/kg/lab_auto/derivation/FlowRateSetting_3c366a41-4274-4462-ba03-b5730c86c0c1> <https://www.theworldavatar.com/kg/ontoderivation/belongsTo> <https://www.theworldavatar.com/kg/lab_auto/derivation/DerivationAsyn_cea537dd-402a-4969-b717-d758a02f519a> ;
	<https://www.theworldavatar.com/kg/ontolab/hasQuantity> <https://www.theworldavatar.com/kg/lab_auto/lab1/VolumetricFlowRate_88a37d1e-8ef4-48d3-83e2-206f2ce386e2> ;
	a <https://www.theworldavatar.com/kg/ontolab/FlowRateSetting> .

<https://www.theworldavatar.com/kg/lab_auto/derivation/FlowRateSetting_3d8e049a-b2b8-47fe-ba68-c0cdce671faa> <https://www.theworldavatar.com/kg/ontoderivation/belongsTo> <https://www.theworldavatar.com/kg/lab_auto/derivation/DerivationAsyn_a9bbcc37-a6de-4425-8101-75dab23c6d64> ;
	<https://www.theworldavatar.com/kg/ontolab/hasQuantity> <https://www.theworldavatar.com/kg/lab_auto/lab2/VolumetricFlowRate_4fab89b3-b12f-466b-9b54-92b2bfdc95f8> ;
	a <https://www.theworldavatar.com/kg/ontolab/FlowRateSetting> .

<https://www.theworldavatar.com/kg/lab_auto/derivation/FlowRateSetting_3eac1736-db91-4e61-85ed-c3db63a51424> <https://www.theworldavatar.com/kg/ontoderivation/belongsTo> <https://www.theworldavatar.com/kg/lab_auto/derivation/DerivationAsyn_4a195ad9-67c3-4cd6-b0ad-59092b5142ce> ;
	<https://www.theworldavatar.com/kg/ontolab/hasQuantity> <https://www.theworldavatar.com/kg/lab_auto/lab1/VolumetricFlowRate_a3981f05-45f8-4f53-8da2-7ce3e7a439b5> ;
	a <https://www.theworldavatar.com/kg/ontolab/FlowRateSetting> .

<https://www.theworldavatar.com/kg/lab_auto/derivation/FlowRateSetting_405c0d18-7863-4009-bafa-a51f2d54639f> <https://www.theworldavatar.com/kg/ontoderivation/belongsTo> <https://www.theworldavatar.com/kg/lab_auto/derivation/DerivationAsyn_6b84f602-1a75-4660-a357-425578730289> ;
	<https://www.theworldavatar.com/kg/ontolab/hasQuantity> <https://www.theworldavatar.com/kg/lab_auto/lab2/VolumetricFlowRate_e6550801-7cfb-484c-9237-3d34340378a3> ;
	a <https://www.theworldavatar.com/kg/ontolab/FlowRateSetting> .

<https://www.theworldavatar.com/kg/lab_auto/derivation/FlowRateSetting_430609c1-ed43-4aa7-b189-566c74795534> <https://www.theworldavatar.com/kg/ontoderivation/belongsTo> <https://www.theworldavatar.com/kg/lab_auto/derivation/DerivationAsyn_6b84f602-1a75-4660-a357-425578730289> ;
	<https://www.theworldavatar.com/kg/ontolab/hasQuantity> <https://www.theworldavatar.com/kg/lab_auto/lab2/VolumetricFlowRate_e69bab4e-d5be-44ed-b772-abe82a769a5d> ;
	a <https://www.theworldavatar.com/kg/ontolab/FlowRateSetting> .

<https://www.theworldavatar.com/kg/lab_auto/derivation/FlowRateSetting_44fdf955-db2f-4b4b-b3a1-fd82f12a1045> <https://www.theworldavatar.com/kg/ontoderivation/belongsTo> <https://www.theworldavatar.com/kg/lab_auto/derivation/DerivationAsyn_a48d272d-8702-47f1-9b9d-722a661ed0e9> ;
	<https://www.theworldavatar.com/kg/ontolab/hasQuantity> <https://www.theworldavatar.com/kg/lab_auto/lab2/VolumetricFlowRate_94c95bc5-23cf-4be0-b549-7f6ed1a0ebbf> ;
	a <https://www.theworldavatar.com/kg/ontolab/FlowRateSetting> .

<https://www.theworldavatar.com/kg/lab_auto/derivation/FlowRateSetting_45b71d85-bc39-435c-b8f8-97e757d0dbe2> <https://www.theworldavatar.com/kg/ontoderivation/belongsTo> <https://www.theworldavatar.com/kg/lab_auto/derivation/DerivationAsyn_40c4a6f6-5229-4213-ac80-9614f9012bcf> ;
	<https://www.theworldavatar.com/kg/ontolab/hasQuantity> <https://www.theworldavatar.com/kg/lab_auto/lab2/VolumetricFlowRate_5d27f68f-265a-4270-ba04-60a93681cc42> ;
	a <https://www.theworldavatar.com/kg/ontolab/FlowRateSetting> .

<https://www.theworldavatar.com/kg/lab_auto/derivation/FlowRateSetting_465f19db-f39e-46ee-a255-ebf841f0c5db> <https://www.theworldavatar.com/kg/ontoderivation/belongsTo> <https://www.theworldavatar.com/kg/lab_auto/derivation/DerivationAsyn_36a5e20d-b381-4d2a-bc3f-dc56ff5983f3> ;
	<https://www.theworldavatar.com/kg/ontolab/hasQuantity> <https://www.theworldavatar.com/kg/lab_auto/lab1/VolumetricFlowRate_707ffca0-3415-4d83-afb0-5e0bbaaefebf> ;
	a <https://www.theworldavatar.com/kg/ontolab/FlowRateSetting> .

<https://www.theworldavatar.com/kg/lab_auto/derivation/FlowRateSetting_47f92191-2d16-4db2-a929-2b099eeb4506> <https://www.theworldavatar.com/kg/ontoderivation/belongsTo> <https://www.theworldavatar.com/kg/lab_auto/derivation/DerivationAsyn_04d62f31-fdcc-4ddf-85fe-990699da0cc5> ;
	<https://www.theworldavatar.com/kg/ontolab/hasQuantity> <https://www.theworldavatar.com/kg/lab_auto/lab2/VolumetricFlowRate_7b9c5fce-abd5-408b-9bc2-8c4d1f648fb0> ;
	a <https://www.theworldavatar.com/kg/ontolab/FlowRateSetting> .

<https://www.theworldavatar.com/kg/lab_auto/derivation/FlowRateSetting_48a7adbd-7691-448e-b839-40f4769ee143> <https://www.theworldavatar.com/kg/ontoderivation/belongsTo> <https://www.theworldavatar.com/kg/lab_auto/derivation/DerivationAsyn_227d9f81-bc2c-4541-b02a-5baef27a343d> ;
	<https://www.theworldavatar.com/kg/ontolab/hasQuantity> <https://www.theworldavatar.com/kg/lab_auto/lab1/VolumetricFlowRate_4376de8a-af8a-4648-ace5-f1ccadf37adb> ;
	a <https://www.theworldavatar.com/kg/ontolab/FlowRateSetting> .

<https://www.theworldavatar.com/kg/lab_auto/derivation/FlowRateSetting_4c0a087c-58fe-4f5a-a777-d6c345edceb4> <https://www.theworldavatar.com/kg/ontoderivation/belongsTo> <https://www.theworldavatar.com/kg/lab_auto/derivation/DerivationAsyn_f5134ecd-9f21-46f1-bf66-b9bd592cbcbd> ;
	<https://www.theworldavatar.com/kg/ontolab/hasQuantity> <https://www.theworldavatar.com/kg/lab_auto/lab1/VolumetricFlowRate_f9ed5c7d-f4b3-4dfa-9f69-dfbe158b6340> ;
	a <https://www.theworldavatar.com/kg/ontolab/FlowRateSetting> .

<https://www.theworldavatar.com/kg/lab_auto/derivation/FlowRateSetting_4c3e49f6-9f70-44ff-8c7d-4519adf4245a> <https://www.theworldavatar.com/kg/ontoderivation/belongsTo> <https://www.theworldavatar.com/kg/lab_auto/derivation/DerivationAsyn_d614634e-08ff-4201-88b8-624e59c298f1> ;
	<https://www.theworldavatar.com/kg/ontolab/hasQuantity> <https://www.theworldavatar.com/kg/lab_auto/lab2/VolumetricFlowRate_716977be-8aeb-4993-a804-ccbba7351c9d> ;
	a <https://www.theworldavatar.com/kg/ontolab/FlowRateSetting> .

<https://www.theworldavatar.com/kg/lab_auto/derivation/FlowRateSetting_4dbe6185-0db7-4e5c-b708-25db977385ad> <https://www.theworldavatar.com/kg/ontoderivation/belongsTo> <https://www.theworldavatar.com/kg/lab_auto/derivation/DerivationAsyn_faca93ac-a179-4b34-a439-430e493ef6df> ;
	<https://www.theworldavatar.com/kg/ontolab/hasQuantity> <https://www.theworldavatar.com/kg/lab_auto/lab2/VolumetricFlowRate_df8b1a23-cf66-4fea-a17d-d78ca67a6dd8> ;
	a <https://www.theworldavatar.com/kg/ontolab/FlowRateSetting> .

<https://www.theworldavatar.com/kg/lab_auto/derivation/FlowRateSetting_4e78b720-79f3-4ea6-b6c9-10f55f0d44b4> <https://www.theworldavatar.com/kg/ontoderivation/belongsTo> <https://www.theworldavatar.com/kg/lab_auto/derivation/DerivationAsyn_a9bbcc37-a6de-4425-8101-75dab23c6d64> ;
	<https://www.theworldavatar.com/kg/ontolab/hasQuantity> <https://www.theworldavatar.com/kg/lab_auto/lab2/VolumetricFlowRate_468253c2-97b6-4b39-ad5a-6d2e6caa27da> ;
	a <https://www.theworldavatar.com/kg/ontolab/FlowRateSetting> .

<https://www.theworldavatar.com/kg/lab_auto/derivation/FlowRateSetting_54e8964f-7da9-4c1d-b16b-6aa20b038b9d> <https://www.theworldavatar.com/kg/ontoderivation/belongsTo> <https://www.theworldavatar.com/kg/lab_auto/derivation/DerivationAsyn_8d2ca63e-6478-4152-ac70-0100e4a017bd> ;
	<https://www.theworldavatar.com/kg/ontolab/hasQuantity> <https://www.theworldavatar.com/kg/lab_auto/lab1/VolumetricFlowRate_be792c7b-7dd3-49aa-bc63-a570a41bd6ac> ;
	a <https://www.theworldavatar.com/kg/ontolab/FlowRateSetting> .

<https://www.theworldavatar.com/kg/lab_auto/derivation/FlowRateSetting_552dda18-82c4-4439-83a2-0ab7522105ec> <https://www.theworldavatar.com/kg/ontoderivation/belongsTo> <https://www.theworldavatar.com/kg/lab_auto/derivation/DerivationAsyn_54fc3ae6-889d-461c-9095-ac1492a1cccf> ;
	<https://www.theworldavatar.com/kg/ontolab/hasQuantity> <https://www.theworldavatar.com/kg/lab_auto/lab1/VolumetricFlowRate_11428c1c-a6ed-44dd-a272-4f649c562ce3> ;
	a <https://www.theworldavatar.com/kg/ontolab/FlowRateSetting> .

<https://www.theworldavatar.com/kg/lab_auto/derivation/FlowRateSetting_55c1615a-48c0-47c5-b4f5-69e186840ec3> <https://www.theworldavatar.com/kg/ontoderivation/belongsTo> <https://www.theworldavatar.com/kg/lab_auto/derivation/DerivationAsyn_732ed13a-cbde-4214-97f5-69d5929443bf> ;
	<https://www.theworldavatar.com/kg/ontolab/hasQuantity> <https://www.theworldavatar.com/kg/lab_auto/lab2/VolumetricFlowRate_fb7a5b9b-38d4-4113-be2e-0efc6463cefd> ;
	a <https://www.theworldavatar.com/kg/ontolab/FlowRateSetting> .

<https://www.theworldavatar.com/kg/lab_auto/derivation/FlowRateSetting_56532f67-458e-4d11-a4a9-b862ebe4090d> <https://www.theworldavatar.com/kg/ontoderivation/belongsTo> <https://www.theworldavatar.com/kg/lab_auto/derivation/DerivationAsyn_f5134ecd-9f21-46f1-bf66-b9bd592cbcbd> ;
	<https://www.theworldavatar.com/kg/ontolab/hasQuantity> <https://www.theworldavatar.com/kg/lab_auto/lab1/VolumetricFlowRate_a93757da-2925-419f-aeaa-d1d43fef98c8> ;
	a <https://www.theworldavatar.com/kg/ontolab/FlowRateSetting> .

<https://www.theworldavatar.com/kg/lab_auto/derivation/FlowRateSetting_5786b0f0-f928-4dd9-91a4-b5aa78afbc0f> <https://www.theworldavatar.com/kg/ontoderivation/belongsTo> <https://www.theworldavatar.com/kg/lab_auto/derivation/DerivationAsyn_8140fc17-880b-4789-95ff-17ad875a850a> ;
	<https://www.theworldavatar.com/kg/ontolab/hasQuantity> <https://www.theworldavatar.com/kg/lab_auto/lab1/VolumetricFlowRate_f5283309-e2e5-455e-8238-4ea4ebe71aeb> ;
	a <https://www.theworldavatar.com/kg/ontolab/FlowRateSetting> .

<https://www.theworldavatar.com/kg/lab_auto/derivation/FlowRateSetting_5892cad8-0014-48da-9fdb-126573563d96> <https://www.theworldavatar.com/kg/ontoderivation/belongsTo> <https://www.theworldavatar.com/kg/lab_auto/derivation/DerivationAsyn_d0b3c712-be17-4be7-8888-23c248086bbc> ;
	<https://www.theworldavatar.com/kg/ontolab/hasQuantity> <https://www.theworldavatar.com/kg/lab_auto/lab2/VolumetricFlowRate_84b78466-ea43-4672-b8fb-2433e8180d0f> ;
	a <https://www.theworldavatar.com/kg/ontolab/FlowRateSetting> .

<https://www.theworldavatar.com/kg/lab_auto/derivation/FlowRateSetting_59230480-5264-4fd2-b257-b16312713171> <https://www.theworldavatar.com/kg/ontoderivation/belongsTo> <https://www.theworldavatar.com/kg/lab_auto/derivation/DerivationAsyn_d95e194d-bda9-4811-b2bd-b01dbb9ffbe1> ;
	<https://www.theworldavatar.com/kg/ontolab/hasQuantity> <https://www.theworldavatar.com/kg/lab_auto/lab2/VolumetricFlowRate_0e0a5528-76c4-4a63-8b7f-d42d4bc71ecf> ;
	a <https://www.theworldavatar.com/kg/ontolab/FlowRateSetting> .

<https://www.theworldavatar.com/kg/lab_auto/derivation/FlowRateSetting_59f7e7c2-35c8-4e34-863a-b0184bae2c25> <https://www.theworldavatar.com/kg/ontoderivation/belongsTo> <https://www.theworldavatar.com/kg/lab_auto/derivation/DerivationAsyn_d0b3c712-be17-4be7-8888-23c248086bbc> ;
	<https://www.theworldavatar.com/kg/ontolab/hasQuantity> <https://www.theworldavatar.com/kg/lab_auto/lab2/VolumetricFlowRate_daf388f9-20f4-4b80-acf9-42e451fe48c3> ;
	a <https://www.theworldavatar.com/kg/ontolab/FlowRateSetting> .

<https://www.theworldavatar.com/kg/lab_auto/derivation/FlowRateSetting_5bcbef02-5b46-4005-8047-c0a485ba9d1f> <https://www.theworldavatar.com/kg/ontoderivation/belongsTo> <https://www.theworldavatar.com/kg/lab_auto/derivation/DerivationAsyn_ae664080-bfdd-42f2-8e31-7f64ba061326> ;
	<https://www.theworldavatar.com/kg/ontolab/hasQuantity> <https://www.theworldavatar.com/kg/lab_auto/lab1/VolumetricFlowRate_c948a855-dd5e-4945-b455-ac4c26786501> ;
	a <https://www.theworldavatar.com/kg/ontolab/FlowRateSetting> .

<https://www.theworldavatar.com/kg/lab_auto/derivation/FlowRateSetting_5ed1e852-d704-418c-b38d-f4b6efed5b21> <https://www.theworldavatar.com/kg/ontoderivation/belongsTo> <https://www.theworldavatar.com/kg/lab_auto/derivation/DerivationAsyn_566e3d6f-6ecf-4040-8590-be27f7cd6a8e> ;
	<https://www.theworldavatar.com/kg/ontolab/hasQuantity> <https://www.theworldavatar.com/kg/lab_auto/lab1/VolumetricFlowRate_548be757-b6b8-4b2e-a7ba-3c23839b93e7> ;
	a <https://www.theworldavatar.com/kg/ontolab/FlowRateSetting> .

<https://www.theworldavatar.com/kg/lab_auto/derivation/DesignOfExperiment_ed0745e6-bdfd-4eab-9a6d-2c2f2087a6f2> <https://www.theworldavatar.com/kg/ontodoe/hasDomain> <https://www.theworldavatar.com/kg/lab_auto/derivation/Domain_5e446184-ffa6-453e-8039-29f0fd48f1c1> ;
	<https://www.theworldavatar.com/kg/ontodoe/hasSystemResponse> <https://www.theworldavatar.com/kg/lab_auto/derivation/SystemResponse_096db3ba-dff0-4005-a755-5bd8bf78379b> , <https://www.theworldavatar.com/kg/lab_auto/derivation/SystemResponse_c7b6a704-d340-4516-842f-22a959283b80> ;
	<https://www.theworldavatar.com/kg/ontodoe/proposesNewExperiment> <https://www.theworldavatar.com/kg/lab_auto/derivation/ReactionVariation_8c0d6a77-c601-45eb-840a-4a1065729ac5> ;
	<https://www.theworldavatar.com/kg/ontodoe/usesStrategy> <https://www.theworldavatar.com/kg/lab_auto/derivation/TSEMO_eff86455-b6a7-440b-814a-b0f057d98866> ;
	<https://www.theworldavatar.com/kg/ontodoe/utilisesHistoricalData> <https://www.theworldavatar.com/kg/lab_auto/derivation/HistoricalData_40eccee7-4f14-405b-b015-4f0790492bef> ;
	a <https://www.theworldavatar.com/kg/ontodoe/DesignOfExperiment> .

<https://www.theworldavatar.com/kg/lab_auto/derivation/DesignOfExperiment_f7ad4016-c7fd-40b6-9f22-14420d5dd35e> <http://www.w3.org/2006/time#hasTime> <https://www.theworldavatar.com/kg/lab_auto/derivation/time_f0797545-0345-4b2e-9bf1-a2090ce6d35c> ;
	<https://www.theworldavatar.com/kg/ontodoe/designsChemicalReaction> <https://www.theworldavatar.com/kg/lab_auto/chem_rxn/ChemRxn_1> ;
	<https://www.theworldavatar.com/kg/ontodoe/hasDomain> <https://www.theworldavatar.com/kg/lab_auto/derivation/Domain_bb4f6032-95eb-43eb-bb05-c0d69a818d1d> ;
	<https://www.theworldavatar.com/kg/ontodoe/hasSystemResponse> <https://www.theworldavatar.com/kg/lab_auto/derivation/SystemResponse_30a6450c-f186-4427-93aa-9acbafdfe9fc> , <https://www.theworldavatar.com/kg/lab_auto/derivation/SystemResponse_81fb1727-3c5d-4457-88fa-241843f88c77> ;
	<https://www.theworldavatar.com/kg/ontodoe/proposesNewExperiment> <https://www.theworldavatar.com/kg/lab_auto/derivation/ReactionVariation_90db1c6a-b000-4d4b-98d2-a2008587f196> ;
	<https://www.theworldavatar.com/kg/ontodoe/usesStrategy> <https://www.theworldavatar.com/kg/lab_auto/derivation/TSEMO_29e87abd-8689-4149-bdb9-829df469ba1d> ;
	<https://www.theworldavatar.com/kg/ontodoe/utilisesHistoricalData> <https://www.theworldavatar.com/kg/lab_auto/derivation/HistoricalData_4c05abc8-fb24-4455-8b5e-bb7790755370> ;
	a <https://www.theworldavatar.com/kg/ontodoe/DesignOfExperiment> .

<https://www.theworldavatar.com/kg/lab_auto/derivation/DesignOfExperiment_fb98e8c2-8dbd-435d-bbed-118cff6088d2> <http://www.w3.org/2006/time#hasTime> <https://www.theworldavatar.com/kg/lab_auto/derivation/time_91d34ec9-07f7-4cbe-a31b-13137326d15b> ;
	<https://www.theworldavatar.com/kg/ontodoe/designsChemicalReaction> <https://www.theworldavatar.com/kg/lab_auto/chem_rxn/ChemRxn_1> ;
	<https://www.theworldavatar.com/kg/ontodoe/hasDomain> <https://www.theworldavatar.com/kg/lab_auto/derivation/Domain_6c19f756-2fb5-494a-b358-d0f6dd01f0dc> ;
	<https://www.theworldavatar.com/kg/ontodoe/hasSystemResponse> <https://www.theworldavatar.com/kg/lab_auto/derivation/SystemResponse_7799fb96-2a59-41d2-a334-4d753197a12b> , <https://www.theworldavatar.com/kg/lab_auto/derivation/SystemResponse_90f391cf-38f2-45c9-a97b-33aa50d4d23d> ;
	<https://www.theworldavatar.com/kg/ontodoe/proposesNewExperiment> <https://www.theworldavatar.com/kg/lab_auto/derivation/ReactionVariation_60953e65-1fe7-4666-bfbf-d3d5f5c9ba93> ;
	<https://www.theworldavatar.com/kg/ontodoe/usesStrategy> <https://www.theworldavatar.com/kg/lab_auto/derivation/TSEMO_64ffb47d-b642-4ea5-ac69-f1bf6ec5577b> ;
	<https://www.theworldavatar.com/kg/ontodoe/utilisesHistoricalData> <https://www.theworldavatar.com/kg/lab_auto/derivation/HistoricalData_5831cc3d-4017-497e-834e-d2b2af2d2c68> ;
	a <https://www.theworldavatar.com/kg/ontodoe/DesignOfExperiment> .

<https://www.theworldavatar.com/kg/lab_auto/derivation/DesignOfExperiment_fd16cc9e-184c-48e4-87c5-7a95d744a832> <http://www.w3.org/2006/time#hasTime> <https://www.theworldavatar.com/kg/lab_auto/derivation/time_09f2eacc-248b-4bfb-8440-b5212f9086f4> ;
	<https://www.theworldavatar.com/kg/ontodoe/designsChemicalReaction> <https://www.theworldavatar.com/kg/lab_auto/chem_rxn/ChemRxn_1> ;
	<https://www.theworldavatar.com/kg/ontodoe/hasDomain> <https://www.theworldavatar.com/kg/lab_auto/derivation/Domain_0d523875-eecf-444d-9de7-e532ab4a1510> ;
	<https://www.theworldavatar.com/kg/ontodoe/hasSystemResponse> <https://www.theworldavatar.com/kg/lab_auto/derivation/SystemResponse_5fcf2e5f-a29c-4f0a-be7e-8b1a2d06d886> , <https://www.theworldavatar.com/kg/lab_auto/derivation/SystemResponse_fa40ab0d-cd25-4536-b8c3-2c6801c7622c> ;
	<https://www.theworldavatar.com/kg/ontodoe/proposesNewExperiment> <https://www.theworldavatar.com/kg/lab_auto/derivation/ReactionVariation_205fedf7-8b45-4aa3-a71f-28b1d940062c> ;
	<https://www.theworldavatar.com/kg/ontodoe/usesStrategy> <https://www.theworldavatar.com/kg/lab_auto/derivation/TSEMO_c352338d-bab2-4b8c-9307-6b941465189e> ;
	<https://www.theworldavatar.com/kg/ontodoe/utilisesHistoricalData> <https://www.theworldavatar.com/kg/lab_auto/derivation/HistoricalData_37a56b2b-5e7d-474d-8c11-52b1ee32f452> ;
	a <https://www.theworldavatar.com/kg/ontodoe/DesignOfExperiment> .

<https://www.theworldavatar.com/kg/lab_auto/derivation/DesignOfExperiment_fea3bc3e-2d5d-4932-b537-338117280cfd> <http://www.w3.org/2006/time#hasTime> <https://www.theworldavatar.com/kg/lab_auto/derivation/time_a981e2e4-0449-44b8-b4f0-2533bb04bb55> ;
	<https://www.theworldavatar.com/kg/ontodoe/designsChemicalReaction> <https://www.theworldavatar.com/kg/lab_auto/chem_rxn/ChemRxn_1> ;
	<https://www.theworldavatar.com/kg/ontodoe/hasDomain> <https://www.theworldavatar.com/kg/lab_auto/derivation/Domain_3d816a8d-714b-4eb2-93a4-49508139d18e> ;
	<https://www.theworldavatar.com/kg/ontodoe/hasSystemResponse> <https://www.theworldavatar.com/kg/lab_auto/derivation/SystemResponse_393504cf-cc19-4e94-88bb-93b5faac4953> , <https://www.theworldavatar.com/kg/lab_auto/derivation/SystemResponse_5cec0012-2de6-42e8-9964-dea9eef35d1d> ;
	<https://www.theworldavatar.com/kg/ontodoe/proposesNewExperiment> <https://www.theworldavatar.com/kg/lab_auto/derivation/ReactionVariation_e957ae0a-f48c-4cc1-9ceb-c2eacc219932> ;
	<https://www.theworldavatar.com/kg/ontodoe/usesStrategy> <https://www.theworldavatar.com/kg/lab_auto/derivation/TSEMO_0fba49e7-02a1-496b-95e2-5fbf9ca5dfb6> ;
	<https://www.theworldavatar.com/kg/ontodoe/utilisesHistoricalData> <https://www.theworldavatar.com/kg/lab_auto/derivation/HistoricalData_4afe1b6d-5b4e-4b4f-a1d0-0759b59cb1cb> ;
	a <https://www.theworldavatar.com/kg/ontodoe/DesignOfExperiment> .

<https://www.theworldavatar.com/kg/lab_auto/derivation/DesignOfExperiment_fefc7bd9-d41b-460f-a863-aaacc37982be> <http://www.w3.org/2006/time#hasTime> <https://www.theworldavatar.com/kg/lab_auto/derivation/time_48b34656-80b4-4c49-808d-3a75d34fe86f> ;
	<https://www.theworldavatar.com/kg/ontodoe/designsChemicalReaction> <https://www.theworldavatar.com/kg/lab_auto/chem_rxn/ChemRxn_1> ;
	<https://www.theworldavatar.com/kg/ontodoe/hasDomain> <https://www.theworldavatar.com/kg/lab_auto/derivation/Domain_3dbabf84-371d-466d-a9d8-0b4731ad2333> ;
	<https://www.theworldavatar.com/kg/ontodoe/hasSystemResponse> <https://www.theworldavatar.com/kg/lab_auto/derivation/SystemResponse_7ab4390b-9818-4681-96e7-409d7014636e> , <https://www.theworldavatar.com/kg/lab_auto/derivation/SystemResponse_fad1c5b4-0aa4-42b0-95b5-650e0a4908a8> ;
	<https://www.theworldavatar.com/kg/ontodoe/proposesNewExperiment> <https://www.theworldavatar.com/kg/lab_auto/derivation/ReactionVariation_1245c932-7945-4cad-959b-633c407d1927> ;
	<https://www.theworldavatar.com/kg/ontodoe/usesStrategy> <https://www.theworldavatar.com/kg/lab_auto/derivation/TSEMO_d8ad498c-1bf2-492a-bed2-b391ff983412> ;
	<https://www.theworldavatar.com/kg/ontodoe/utilisesHistoricalData> <https://www.theworldavatar.com/kg/lab_auto/derivation/HistoricalData_4a141799-56e8-4c49-894c-ada390765c8a> ;
	a <https://www.theworldavatar.com/kg/ontodoe/DesignOfExperiment> .

<https://www.theworldavatar.com/kg/lab_auto/derivation/Domain_03477d4b-5d67-47cd-b7ea-67e158ebf958> <https://www.theworldavatar.com/kg/ontodoe/hasDesignVariable> <https://www.theworldavatar.com/kg/lab_auto/doe_template/ContinuousVariable_489b170c-e21d-4dff-bf1d-2d0b1f2f7d33> , <https://www.theworldavatar.com/kg/lab_auto/doe_template/ContinuousVariable_5ae356fd-b4ed-4322-a579-436f4216b567> , <https://www.theworldavatar.com/kg/lab_auto/doe_template/ContinuousVariable_7967797b-9606-4e94-abfa-f55e4a6f6a8f> , <https://www.theworldavatar.com/kg/lab_auto/doe_template/ContinuousVariable_923f41ec-4cb9-4c42-9965-affa0c2214f0> ;
	<https://www.theworldavatar.com/kg/ontodoe/hasFixedParameter> <https://www.theworldavatar.com/kg/lab_auto/doe_template/FixedParameter_23a776a9-3c84-4c27-af91-4933c11fd7c3> , <https://www.theworldavatar.com/kg/lab_auto/doe_template/FixedParameter_9d08ccab-1fc7-418d-bcbb-7152569452d5> ;
	a <https://www.theworldavatar.com/kg/ontodoe/Domain> .

<https://www.theworldavatar.com/kg/lab_auto/derivation/Domain_06982d43-763d-4fd2-bf23-f8a97fb53d2f> <https://www.theworldavatar.com/kg/ontodoe/hasDesignVariable> <https://www.theworldavatar.com/kg/lab_auto/doe_template/ContinuousVariable_1870544a-5663-4291-acb1-0171123615b0> , <https://www.theworldavatar.com/kg/lab_auto/doe_template/ContinuousVariable_67b9dd1c-b1e3-46b5-962d-7a446fb75772> , <https://www.theworldavatar.com/kg/lab_auto/doe_template/ContinuousVariable_855a153f-2db8-42f4-8937-3e334fbcfd1a> , <https://www.theworldavatar.com/kg/lab_auto/doe_template/ContinuousVariable_8e1049a6-39b3-4b0d-b777-9f8125c661a4> ;
	<https://www.theworldavatar.com/kg/ontodoe/hasFixedParameter> <https://www.theworldavatar.com/kg/lab_auto/doe_template/FixedParameter_11956226-f10d-465a-ab4b-67429e4b967d> , <https://www.theworldavatar.com/kg/lab_auto/doe_template/FixedParameter_14789002-11d7-439d-bde5-ef5a065f02ba> ;
	a <https://www.theworldavatar.com/kg/ontodoe/Domain> .

<https://www.theworldavatar.com/kg/lab_auto/derivation/Domain_08d483e5-a89f-4bbd-94e1-e279757b584c> <https://www.theworldavatar.com/kg/ontodoe/hasDesignVariable> <https://www.theworldavatar.com/kg/lab_auto/doe_template/ContinuousVariable_1a047b53-8d0b-4a01-bece-f0c5edca67c4> , <https://www.theworldavatar.com/kg/lab_auto/doe_template/ContinuousVariable_b0b9a7fd-8622-433b-a0ed-7917da067464> , <https://www.theworldavatar.com/kg/lab_auto/doe_template/ContinuousVariable_b22d56e4-0cb3-42d8-9327-b0d62a2b06bb> , <https://www.theworldavatar.com/kg/lab_auto/doe_template/ContinuousVariable_e08cfb7b-a28a-4a4a-b3ec-e89edd83d817> ;
	<https://www.theworldavatar.com/kg/ontodoe/hasFixedParameter> <https://www.theworldavatar.com/kg/lab_auto/doe_template/FixedParameter_745bce54-10d5-468a-9811-fd08695c47aa> , <https://www.theworldavatar.com/kg/lab_auto/doe_template/FixedParameter_f43bbd2f-a10b-405f-8d7e-a46623f7d561> ;
	a <https://www.theworldavatar.com/kg/ontodoe/Domain> .

<https://www.theworldavatar.com/kg/lab_auto/derivation/Domain_0d523875-eecf-444d-9de7-e532ab4a1510> <https://www.theworldavatar.com/kg/ontodoe/hasDesignVariable> <https://www.theworldavatar.com/kg/lab_auto/doe_template/ContinuousVariable_1bf13204-b517-44e5-994e-da2336e6789e> , <https://www.theworldavatar.com/kg/lab_auto/doe_template/ContinuousVariable_5ab3c8d9-e0fa-4b33-9c6f-70da39e4ee5b> , <https://www.theworldavatar.com/kg/lab_auto/doe_template/ContinuousVariable_6f8d5f73-e355-4872-9bf0-8e5409684151> , <https://www.theworldavatar.com/kg/lab_auto/doe_template/ContinuousVariable_d65bb652-5a12-42f3-9b6b-8e6c6cd3b3ef> ;
	<https://www.theworldavatar.com/kg/ontodoe/hasFixedParameter> <https://www.theworldavatar.com/kg/lab_auto/doe_template/FixedParameter_73066d1c-e825-48fd-a589-82be168eb4cc> , <https://www.theworldavatar.com/kg/lab_auto/doe_template/FixedParameter_dfbc0962-f274-4fda-8a7e-6a1f57dd8e16> ;
	a <https://www.theworldavatar.com/kg/ontodoe/Domain> .

<https://www.theworldavatar.com/kg/lab_auto/derivation/Domain_1131f4d9-42cb-4744-8908-5d8ee3974acd> <https://www.theworldavatar.com/kg/ontodoe/hasDesignVariable> <https://www.theworldavatar.com/kg/lab_auto/doe_template/ContinuousVariable_24bd58cf-b17e-4423-91e3-2989abc0f953> , <https://www.theworldavatar.com/kg/lab_auto/doe_template/ContinuousVariable_3c57226f-a75f-4a52-9183-0d946031b84d> , <https://www.theworldavatar.com/kg/lab_auto/doe_template/ContinuousVariable_4396d7e5-64a3-4199-8904-331a9cddd6bc> , <https://www.theworldavatar.com/kg/lab_auto/doe_template/ContinuousVariable_e83fa462-f20e-4c72-b555-70d20aec89d6> ;
	<https://www.theworldavatar.com/kg/ontodoe/hasFixedParameter> <https://www.theworldavatar.com/kg/lab_auto/doe_template/FixedParameter_75bf26c4-58da-4b9e-8b7c-113104eedba8> , <https://www.theworldavatar.com/kg/lab_auto/doe_template/FixedParameter_cb37635a-2665-40dc-8e3b-dcb66a546037> ;
	a <https://www.theworldavatar.com/kg/ontodoe/Domain> .

<https://www.theworldavatar.com/kg/lab_auto/derivation/Domain_136d4aac-9982-4764-b200-a8b31f8db054> <https://www.theworldavatar.com/kg/ontodoe/hasDesignVariable> <https://www.theworldavatar.com/kg/lab_auto/doe_template/ContinuousVariable_c5708dd3-6103-47d2-9499-1bbc9e85387d> , <https://www.theworldavatar.com/kg/lab_auto/doe_template/ContinuousVariable_d1513cb6-25c5-4305-83de-628dd34ff048> , <https://www.theworldavatar.com/kg/lab_auto/doe_template/ContinuousVariable_dc077189-bb7c-4e1e-8f98-185175ebefab> , <https://www.theworldavatar.com/kg/lab_auto/doe_template/ContinuousVariable_dc169876-21e9-4c87-b73c-0d049a8646b4> ;
	<https://www.theworldavatar.com/kg/ontodoe/hasFixedParameter> <https://www.theworldavatar.com/kg/lab_auto/doe_template/FixedParameter_bda32521-ff77-4b21-be10-492ad695bfbf> , <https://www.theworldavatar.com/kg/lab_auto/doe_template/FixedParameter_e4beddf9-30a6-4998-ba81-ac4c79c5504e> ;
	a <https://www.theworldavatar.com/kg/ontodoe/Domain> .

<https://www.theworldavatar.com/kg/lab_auto/derivation/Domain_191ea515-8d4d-40b4-966b-cd37e666a7b2> <https://www.theworldavatar.com/kg/ontodoe/hasDesignVariable> <https://www.theworldavatar.com/kg/lab_auto/doe_template/ContinuousVariable_67bb81ca-0bc7-4be9-ae50-58bf63ccd1ed> , <https://www.theworldavatar.com/kg/lab_auto/doe_template/ContinuousVariable_a24a91cd-3b93-4bda-ac53-1f5ca737dfad> , <https://www.theworldavatar.com/kg/lab_auto/doe_template/ContinuousVariable_d85b2bfc-6bf0-475b-99d8-e4d1bbbfd401> , <https://www.theworldavatar.com/kg/lab_auto/doe_template/ContinuousVariable_f7a68af7-4523-4bdd-9a72-9a3d4e7553d4> ;
	<https://www.theworldavatar.com/kg/ontodoe/hasFixedParameter> <https://www.theworldavatar.com/kg/lab_auto/doe_template/FixedParameter_63b221e4-d4ee-43f1-8000-a89a43f08e81> , <https://www.theworldavatar.com/kg/lab_auto/doe_template/FixedParameter_bc33c522-f3da-4198-8923-69b423482c15> .

<https://www.theworldavatar.com/kg/lab_auto/derivation/FlowRateSetting_6117409e-b884-433b-8c2b-8dc492393948> <https://www.theworldavatar.com/kg/ontoderivation/belongsTo> <https://www.theworldavatar.com/kg/lab_auto/derivation/DerivationAsyn_4d630b7c-8bb3-4862-981e-188c88eaa95e> ;
	<https://www.theworldavatar.com/kg/ontolab/hasQuantity> <https://www.theworldavatar.com/kg/lab_auto/lab1/VolumetricFlowRate_638d3091-effe-4999-a741-0a5807b59742> ;
	a <https://www.theworldavatar.com/kg/ontolab/FlowRateSetting> .

<https://www.theworldavatar.com/kg/lab_auto/derivation/FlowRateSetting_61b4cfa3-ccd9-469f-8b9e-47e70c794909> <https://www.theworldavatar.com/kg/ontoderivation/belongsTo> <https://www.theworldavatar.com/kg/lab_auto/derivation/DerivationAsyn_566e3d6f-6ecf-4040-8590-be27f7cd6a8e> ;
	<https://www.theworldavatar.com/kg/ontolab/hasQuantity> <https://www.theworldavatar.com/kg/lab_auto/lab1/VolumetricFlowRate_7135b175-88cc-45eb-a6c4-d83abca737ed> ;
	a <https://www.theworldavatar.com/kg/ontolab/FlowRateSetting> .

<https://www.theworldavatar.com/kg/lab_auto/derivation/FlowRateSetting_61ee6f55-20f9-4dcd-8675-29f446bfda62> <https://www.theworldavatar.com/kg/ontoderivation/belongsTo> <https://www.theworldavatar.com/kg/lab_auto/derivation/DerivationAsyn_96135853-b668-47b6-82b2-12b91c33e5d6> ;
	<https://www.theworldavatar.com/kg/ontolab/hasQuantity> <https://www.theworldavatar.com/kg/lab_auto/lab2/VolumetricFlowRate_11b61854-c41c-42b2-a61a-e9f47461fe14> ;
	a <https://www.theworldavatar.com/kg/ontolab/FlowRateSetting> .

<https://www.theworldavatar.com/kg/lab_auto/derivation/FlowRateSetting_626eefab-6dc2-4410-aac0-6f0877ca597c> <https://www.theworldavatar.com/kg/ontoderivation/belongsTo> <https://www.theworldavatar.com/kg/lab_auto/derivation/DerivationAsyn_36a5e20d-b381-4d2a-bc3f-dc56ff5983f3> ;
	<https://www.theworldavatar.com/kg/ontolab/hasQuantity> <https://www.theworldavatar.com/kg/lab_auto/lab1/VolumetricFlowRate_203d8a09-766f-4f3e-a39d-b3ead774095c> ;
	a <https://www.theworldavatar.com/kg/ontolab/FlowRateSetting> .

<https://www.theworldavatar.com/kg/lab_auto/derivation/FlowRateSetting_64496753-d652-48c4-b980-cf0e9538afe2> <https://www.theworldavatar.com/kg/ontoderivation/belongsTo> <https://www.theworldavatar.com/kg/lab_auto/derivation/DerivationAsyn_6d46c636-ca5d-43d8-9ffd-0e657b010550> ;
	<https://www.theworldavatar.com/kg/ontolab/hasQuantity> <https://www.theworldavatar.com/kg/lab_auto/lab1/VolumetricFlowRate_ec88a809-f9dc-4a46-ab7d-326603887906> ;
	a <https://www.theworldavatar.com/kg/ontolab/FlowRateSetting> .

<https://www.theworldavatar.com/kg/lab_auto/derivation/FlowRateSetting_67fe74fd-cd61-4705-bb69-8fb766233284> <https://www.theworldavatar.com/kg/ontoderivation/belongsTo> <https://www.theworldavatar.com/kg/lab_auto/derivation/DerivationAsyn_a321fd57-a4cb-4ea4-a752-5c27d62a28e0> ;
	<https://www.theworldavatar.com/kg/ontolab/hasQuantity> <https://www.theworldavatar.com/kg/lab_auto/lab1/VolumetricFlowRate_98806451-022a-4e97-bd6b-9482e62df9bf> ;
	a <https://www.theworldavatar.com/kg/ontolab/FlowRateSetting> .

<https://www.theworldavatar.com/kg/lab_auto/derivation/FlowRateSetting_697e18e7-04c2-4f9f-9892-82e807fbac97> <https://www.theworldavatar.com/kg/ontoderivation/belongsTo> <https://www.theworldavatar.com/kg/lab_auto/derivation/DerivationAsyn_90afa7dc-d746-4b7e-8835-d4f44ac932bc> ;
	<https://www.theworldavatar.com/kg/ontolab/hasQuantity> <https://www.theworldavatar.com/kg/lab_auto/lab1/VolumetricFlowRate_13a6cad3-9561-4bb5-a14f-b8cec396e865> ;
	a <https://www.theworldavatar.com/kg/ontolab/FlowRateSetting> .

<https://www.theworldavatar.com/kg/lab_auto/derivation/FlowRateSetting_6b2c8d3d-e3f6-4f3e-8522-9001945e1e70> <https://www.theworldavatar.com/kg/ontoderivation/belongsTo> <https://www.theworldavatar.com/kg/lab_auto/derivation/DerivationAsyn_cbb0b9f7-209d-4618-83ee-2ef48ee9a953> ;
	<https://www.theworldavatar.com/kg/ontolab/hasQuantity> <https://www.theworldavatar.com/kg/lab_auto/lab2/VolumetricFlowRate_acfcf728-efc9-4ed4-a332-e96dbe0c14a4> ;
	a <https://www.theworldavatar.com/kg/ontolab/FlowRateSetting> .

<https://www.theworldavatar.com/kg/lab_auto/derivation/FlowRateSetting_73b43d2f-a7ca-4e68-91fc-752bdb0d56ae> <https://www.theworldavatar.com/kg/ontoderivation/belongsTo> <https://www.theworldavatar.com/kg/lab_auto/derivation/DerivationAsyn_a0f4bb11-6e9c-47a8-895a-ca260c89c972> ;
	<https://www.theworldavatar.com/kg/ontolab/hasQuantity> <https://www.theworldavatar.com/kg/lab_auto/lab1/VolumetricFlowRate_59f9d053-f9ef-4a79-b776-f4d792aadaf4> ;
	a <https://www.theworldavatar.com/kg/ontolab/FlowRateSetting> .

<https://www.theworldavatar.com/kg/lab_auto/derivation/FlowRateSetting_75f7050e-0bad-470b-b7f1-ffa8c07cd6b2> <https://www.theworldavatar.com/kg/ontoderivation/belongsTo> <https://www.theworldavatar.com/kg/lab_auto/derivation/DerivationAsyn_898f203c-53df-4e68-a698-c0cb0d52f0f4> ;
	<https://www.theworldavatar.com/kg/ontolab/hasQuantity> <https://www.theworldavatar.com/kg/lab_auto/lab1/VolumetricFlowRate_3b26cafd-23f0-4008-b173-4c9dddfc24c0> ;
	a <https://www.theworldavatar.com/kg/ontolab/FlowRateSetting> .

<https://www.theworldavatar.com/kg/lab_auto/derivation/FlowRateSetting_773159d0-8be4-45f6-94b8-853eeb2d52f4> <https://www.theworldavatar.com/kg/ontoderivation/belongsTo> <https://www.theworldavatar.com/kg/lab_auto/derivation/DerivationAsyn_adaaf44e-99be-4235-a958-12884d18edcb> ;
	<https://www.theworldavatar.com/kg/ontolab/hasQuantity> <https://www.theworldavatar.com/kg/lab_auto/lab2/VolumetricFlowRate_6f2e56ed-edb1-423c-ad73-70ef1cae8ced> ;
	a <https://www.theworldavatar.com/kg/ontolab/FlowRateSetting> .

<https://www.theworldavatar.com/kg/lab_auto/derivation/FlowRateSetting_774365cf-6065-47a4-a356-502e7140be1b> <https://www.theworldavatar.com/kg/ontoderivation/belongsTo> <https://www.theworldavatar.com/kg/lab_auto/derivation/DerivationAsyn_d87a6312-a5fe-4dd5-807d-ded036d46602> ;
	<https://www.theworldavatar.com/kg/ontolab/hasQuantity> <https://www.theworldavatar.com/kg/lab_auto/lab2/VolumetricFlowRate_251cbc11-427b-4616-a213-b71b443e14b2> ;
	a <https://www.theworldavatar.com/kg/ontolab/FlowRateSetting> .

<https://www.theworldavatar.com/kg/lab_auto/derivation/FlowRateSetting_78473a36-82fe-4418-9b41-8dcec884deed> <https://www.theworldavatar.com/kg/ontoderivation/belongsTo> <https://www.theworldavatar.com/kg/lab_auto/derivation/DerivationAsyn_90afa7dc-d746-4b7e-8835-d4f44ac932bc> ;
	<https://www.theworldavatar.com/kg/ontolab/hasQuantity> <https://www.theworldavatar.com/kg/lab_auto/lab1/VolumetricFlowRate_3309afab-960f-40bf-aa74-f2d012e31247> ;
	a <https://www.theworldavatar.com/kg/ontolab/FlowRateSetting> .

<https://www.theworldavatar.com/kg/lab_auto/derivation/FlowRateSetting_7973dcd7-af45-4b46-93dd-aa9d44f61af4> <https://www.theworldavatar.com/kg/ontoderivation/belongsTo> <https://www.theworldavatar.com/kg/lab_auto/derivation/DerivationAsyn_2fb43f7f-ea15-479b-aa96-f56cf27a8a3d> ;
	<https://www.theworldavatar.com/kg/ontolab/hasQuantity> <https://www.theworldavatar.com/kg/lab_auto/lab2/VolumetricFlowRate_c08d864b-c583-4238-87dd-1f027b9ead43> ;
	a <https://www.theworldavatar.com/kg/ontolab/FlowRateSetting> .

<https://www.theworldavatar.com/kg/lab_auto/derivation/FlowRateSetting_7a304fd8-7e70-4036-80fa-1859d576a5bb> <https://www.theworldavatar.com/kg/ontoderivation/belongsTo> <https://www.theworldavatar.com/kg/lab_auto/derivation/DerivationAsyn_cbb0b9f7-209d-4618-83ee-2ef48ee9a953> ;
	<https://www.theworldavatar.com/kg/ontolab/hasQuantity> <https://www.theworldavatar.com/kg/lab_auto/lab2/VolumetricFlowRate_fd9ab83b-0561-41b1-bc93-7ad0eac4de74> ;
	a <https://www.theworldavatar.com/kg/ontolab/FlowRateSetting> .

<https://www.theworldavatar.com/kg/lab_auto/derivation/FlowRateSetting_7b09eeff-4446-455f-99f8-7d61e111d38f> <https://www.theworldavatar.com/kg/ontoderivation/belongsTo> <https://www.theworldavatar.com/kg/lab_auto/derivation/DerivationAsyn_cea537dd-402a-4969-b717-d758a02f519a> ;
	<https://www.theworldavatar.com/kg/ontolab/hasQuantity> <https://www.theworldavatar.com/kg/lab_auto/lab1/VolumetricFlowRate_54b545fe-5b87-4894-a89b-9cf9ff722f7b> ;
	a <https://www.theworldavatar.com/kg/ontolab/FlowRateSetting> .

<https://www.theworldavatar.com/kg/lab_auto/derivation/FlowRateSetting_7b45680f-040f-4278-8154-b55091ff6e34> <https://www.theworldavatar.com/kg/ontoderivation/belongsTo> <https://www.theworldavatar.com/kg/lab_auto/derivation/DerivationAsyn_96135853-b668-47b6-82b2-12b91c33e5d6> ;
	<https://www.theworldavatar.com/kg/ontolab/hasQuantity> <https://www.theworldavatar.com/kg/lab_auto/lab2/VolumetricFlowRate_7bc4bef2-b268-4fe5-8361-bae09140e7e6> ;
	a <https://www.theworldavatar.com/kg/ontolab/FlowRateSetting> .

<https://www.theworldavatar.com/kg/lab_auto/derivation/FlowRateSetting_7baf799b-9bac-4205-b962-852f3c19f67c> <https://www.theworldavatar.com/kg/ontoderivation/belongsTo> <https://www.theworldavatar.com/kg/lab_auto/derivation/DerivationAsyn_2f9cde71-8175-415b-b2ba-543256f22c0b> ;
	<https://www.theworldavatar.com/kg/ontolab/hasQuantity> <https://www.theworldavatar.com/kg/lab_auto/lab1/VolumetricFlowRate_42a8285b-1359-4b3a-bbdf-ab37c8ee521f> ;
	a <https://www.theworldavatar.com/kg/ontolab/FlowRateSetting> .

<https://www.theworldavatar.com/kg/lab_auto/derivation/FlowRateSetting_7d27bf85-f0a9-46c7-9c24-cdd3e374d83c> <https://www.theworldavatar.com/kg/ontoderivation/belongsTo> <https://www.theworldavatar.com/kg/lab_auto/derivation/DerivationAsyn_015322a6-edef-4303-806c-b5e3d5bc4655> ;
	<https://www.theworldavatar.com/kg/ontolab/hasQuantity> <https://www.theworldavatar.com/kg/lab_auto/lab1/VolumetricFlowRate_9ed401a9-0fb3-4233-89ac-e3b944406f44> ;
	a <https://www.theworldavatar.com/kg/ontolab/FlowRateSetting> .

<https://www.theworldavatar.com/kg/lab_auto/derivation/FlowRateSetting_7f55a5ed-4079-4a35-8838-75f0bf28d828> <https://www.theworldavatar.com/kg/ontoderivation/belongsTo> <https://www.theworldavatar.com/kg/lab_auto/derivation/DerivationAsyn_566e3d6f-6ecf-4040-8590-be27f7cd6a8e> ;
	<https://www.theworldavatar.com/kg/ontolab/hasQuantity> <https://www.theworldavatar.com/kg/lab_auto/lab1/VolumetricFlowRate_c37133b0-34fe-47a6-afd4-53aa606152d4> ;
	a <https://www.theworldavatar.com/kg/ontolab/FlowRateSetting> .

<https://www.theworldavatar.com/kg/lab_auto/derivation/FlowRateSetting_84f22160-d1e3-46ec-add3-f14263d42716> <https://www.theworldavatar.com/kg/ontoderivation/belongsTo> <https://www.theworldavatar.com/kg/lab_auto/derivation/DerivationAsyn_adaaf44e-99be-4235-a958-12884d18edcb> ;
	<https://www.theworldavatar.com/kg/ontolab/hasQuantity> <https://www.theworldavatar.com/kg/lab_auto/lab2/VolumetricFlowRate_05fe73c8-8d08-4ff7-a0e8-ced1e613e812> ;
	a <https://www.theworldavatar.com/kg/ontolab/FlowRateSetting> .

<https://www.theworldavatar.com/kg/lab_auto/derivation/FlowRateSetting_86885494-8271-401c-930d-7b033ee02712> <https://www.theworldavatar.com/kg/ontoderivation/belongsTo> <https://www.theworldavatar.com/kg/lab_auto/derivation/DerivationAsyn_04d62f31-fdcc-4ddf-85fe-990699da0cc5> ;
	<https://www.theworldavatar.com/kg/ontolab/hasQuantity> <https://www.theworldavatar.com/kg/lab_auto/lab2/VolumetricFlowRate_5d1b42c1-0c66-4dd0-9721-edc73849344b> ;
	a <https://www.theworldavatar.com/kg/ontolab/FlowRateSetting> .

<https://www.theworldavatar.com/kg/lab_auto/derivation/FlowRateSetting_869e160f-12f3-430a-8254-b715471ca454> <https://www.theworldavatar.com/kg/ontoderivation/belongsTo> <https://www.theworldavatar.com/kg/lab_auto/derivation/DerivationAsyn_d614634e-08ff-4201-88b8-624e59c298f1> ;
	<https://www.theworldavatar.com/kg/ontolab/hasQuantity> <https://www.theworldavatar.com/kg/lab_auto/lab2/VolumetricFlowRate_4c10ff0f-41aa-4ffc-b6fd-0f126d678ea8> ;
	a <https://www.theworldavatar.com/kg/ontolab/FlowRateSetting> .

<https://www.theworldavatar.com/kg/lab_auto/derivation/FlowRateSetting_87c99f70-2529-4c59-86cb-acc5816778cd> <https://www.theworldavatar.com/kg/ontoderivation/belongsTo> <https://www.theworldavatar.com/kg/lab_auto/derivation/DerivationAsyn_a321fd57-a4cb-4ea4-a752-5c27d62a28e0> ;
	<https://www.theworldavatar.com/kg/ontolab/hasQuantity> <https://www.theworldavatar.com/kg/lab_auto/lab1/VolumetricFlowRate_9367bbc1-be9d-4d4d-8489-e38f93a8bffd> ;
	a <https://www.theworldavatar.com/kg/ontolab/FlowRateSetting> .

<https://www.theworldavatar.com/kg/lab_auto/derivation/FlowRateSetting_89ad91ef-25c2-4785-b235-40fc90634ed4> <https://www.theworldavatar.com/kg/ontoderivation/belongsTo> <https://www.theworldavatar.com/kg/lab_auto/derivation/DerivationAsyn_efd3723e-ee6b-4c38-a875-66d8f26500a4> ;
	<https://www.theworldavatar.com/kg/ontolab/hasQuantity> <https://www.theworldavatar.com/kg/lab_auto/lab1/VolumetricFlowRate_cda7319f-cf4c-44fd-a544-f1acf4969130> ;
	a <https://www.theworldavatar.com/kg/ontolab/FlowRateSetting> .

<https://www.theworldavatar.com/kg/lab_auto/derivation/FlowRateSetting_8ac63007-afb0-4cb1-90f9-9e55fc4ec1a8> <https://www.theworldavatar.com/kg/ontoderivation/belongsTo> <https://www.theworldavatar.com/kg/lab_auto/derivation/DerivationAsyn_a48d272d-8702-47f1-9b9d-722a661ed0e9> ;
	<https://www.theworldavatar.com/kg/ontolab/hasQuantity> <https://www.theworldavatar.com/kg/lab_auto/lab2/VolumetricFlowRate_d478f5ea-dc86-4afb-a5e7-5bac2726a5b3> ;
	a <https://www.theworldavatar.com/kg/ontolab/FlowRateSetting> .

<https://www.theworldavatar.com/kg/lab_auto/derivation/FlowRateSetting_8b4a9688-3f5e-49a4-80f8-321f70510bab> <https://www.theworldavatar.com/kg/ontoderivation/belongsTo> <https://www.theworldavatar.com/kg/lab_auto/derivation/DerivationAsyn_d614634e-08ff-4201-88b8-624e59c298f1> ;
	<https://www.theworldavatar.com/kg/ontolab/hasQuantity> <https://www.theworldavatar.com/kg/lab_auto/lab2/VolumetricFlowRate_b80e16d0-ba8e-494b-bafb-ec5530045fd1> ;
	a <https://www.theworldavatar.com/kg/ontolab/FlowRateSetting> .

<https://www.theworldavatar.com/kg/lab_auto/derivation/FlowRateSetting_8bd34217-2916-4ca7-b272-7ff250e5595b> <https://www.theworldavatar.com/kg/ontoderivation/belongsTo> <https://www.theworldavatar.com/kg/lab_auto/derivation/DerivationAsyn_d95e194d-bda9-4811-b2bd-b01dbb9ffbe1> ;
	<https://www.theworldavatar.com/kg/ontolab/hasQuantity> <https://www.theworldavatar.com/kg/lab_auto/lab2/VolumetricFlowRate_3ec4a7cf-9ad9-413e-8440-94e4b551f9d7> ;
	a <https://www.theworldavatar.com/kg/ontolab/FlowRateSetting> .

<https://www.theworldavatar.com/kg/lab_auto/derivation/FlowRateSetting_8c080221-9617-48ca-872d-e83711b7c4a9> <https://www.theworldavatar.com/kg/ontoderivation/belongsTo> <https://www.theworldavatar.com/kg/lab_auto/derivation/DerivationAsyn_d0b3c712-be17-4be7-8888-23c248086bbc> ;
	<https://www.theworldavatar.com/kg/ontolab/hasQuantity> <https://www.theworldavatar.com/kg/lab_auto/lab2/VolumetricFlowRate_8d350f2f-5a9e-444f-a42b-cf2ad88161c4> ;
	a <https://www.theworldavatar.com/kg/ontolab/FlowRateSetting> .

<https://www.theworldavatar.com/kg/lab_auto/derivation/FlowRateSetting_8c7e6837-62e4-4631-a9c6-1c8fde5f5031> <https://www.theworldavatar.com/kg/ontoderivation/belongsTo> <https://www.theworldavatar.com/kg/lab_auto/derivation/DerivationAsyn_8cce647c-9340-4579-a52a-6758f492777c> ;
	<https://www.theworldavatar.com/kg/ontolab/hasQuantity> <https://www.theworldavatar.com/kg/lab_auto/lab2/VolumetricFlowRate_e2729bd7-728d-4c18-8d06-48b86cf6167d> ;
	a <https://www.theworldavatar.com/kg/ontolab/FlowRateSetting> .

<https://www.theworldavatar.com/kg/lab_auto/derivation/FlowRateSetting_8cfaffc2-9a3f-4cc0-8492-c001232876f8> <https://www.theworldavatar.com/kg/ontoderivation/belongsTo> <https://www.theworldavatar.com/kg/lab_auto/derivation/DerivationAsyn_cea537dd-402a-4969-b717-d758a02f519a> ;
	<https://www.theworldavatar.com/kg/ontolab/hasQuantity> <https://www.theworldavatar.com/kg/lab_auto/lab1/VolumetricFlowRate_4c712acc-6d67-4b03-bbb8-5c420482ddc8> ;
	a <https://www.theworldavatar.com/kg/ontolab/FlowRateSetting> .

<https://www.theworldavatar.com/kg/lab_auto/derivation/FlowRateSetting_909491a0-b877-4ce4-8134-f91e4ce5a7f8> <https://www.theworldavatar.com/kg/ontoderivation/belongsTo> <https://www.theworldavatar.com/kg/lab_auto/derivation/DerivationAsyn_a8fabdda-9c8a-4e86-8c46-4925cee4685f> ;
	<https://www.theworldavatar.com/kg/ontolab/hasQuantity> <https://www.theworldavatar.com/kg/lab_auto/lab1/VolumetricFlowRate_ddabb16e-631a-4664-93fb-6ae09115593b> ;
	a <https://www.theworldavatar.com/kg/ontolab/FlowRateSetting> .

<https://www.theworldavatar.com/kg/lab_auto/derivation/FlowRateSetting_9111fb8d-dd3b-41d6-81e5-f263f8eacc6c> <https://www.theworldavatar.com/kg/ontoderivation/belongsTo> <https://www.theworldavatar.com/kg/lab_auto/derivation/DerivationAsyn_ae664080-bfdd-42f2-8e31-7f64ba061326> ;
	<https://www.theworldavatar.com/kg/ontolab/hasQuantity> <https://www.theworldavatar.com/kg/lab_auto/lab1/VolumetricFlowRate_055d185e-3bab-4597-bf2a-23a9e118456f> ;
	a <https://www.theworldavatar.com/kg/ontolab/FlowRateSetting> .

<https://www.theworldavatar.com/kg/lab_auto/derivation/FlowRateSetting_9ae4e886-127e-427c-9ec4-d28d0f1daae7> <https://www.theworldavatar.com/kg/ontoderivation/belongsTo> <https://www.theworldavatar.com/kg/lab_auto/derivation/DerivationAsyn_0f2c495a-61ec-4fbd-bc5f-caa8921c6927> .

<https://www.theworldavatar.com/kg/lab_auto/derivation/Domain_191ea515-8d4d-40b4-966b-cd37e666a7b2> a <https://www.theworldavatar.com/kg/ontodoe/Domain> .

<https://www.theworldavatar.com/kg/lab_auto/derivation/Domain_1beb4fb8-143a-417e-9b73-0ee693fd71c9> <https://www.theworldavatar.com/kg/ontodoe/hasDesignVariable> <https://www.theworldavatar.com/kg/lab_auto/doe_template/ContinuousVariable_1bc2645b-5631-4e80-8a27-2febee517fa6> , <https://www.theworldavatar.com/kg/lab_auto/doe_template/ContinuousVariable_226c0c93-44bd-4090-89f9-4bf9be5e1d63> , <https://www.theworldavatar.com/kg/lab_auto/doe_template/ContinuousVariable_3473b1d2-6ba7-4dc4-a7f4-83392192e841> , <https://www.theworldavatar.com/kg/lab_auto/doe_template/ContinuousVariable_8804d102-1cba-4cf7-81ee-62a0a91106df> ;
	<https://www.theworldavatar.com/kg/ontodoe/hasFixedParameter> <https://www.theworldavatar.com/kg/lab_auto/doe_template/FixedParameter_79fa6a0b-da9c-4e3e-ad5e-e686ab97f50b> , <https://www.theworldavatar.com/kg/lab_auto/doe_template/FixedParameter_9577e2dd-135b-410e-8cf9-54e16c8aea29> ;
	a <https://www.theworldavatar.com/kg/ontodoe/Domain> .

<https://www.theworldavatar.com/kg/lab_auto/derivation/Domain_2a8e5b54-177d-4f23-92f4-f799b80540c8> <https://www.theworldavatar.com/kg/ontodoe/hasDesignVariable> <https://www.theworldavatar.com/kg/lab_auto/doe_template/ContinuousVariable_44618b49-9299-4bf1-b3b3-ff43f53266a2> , <https://www.theworldavatar.com/kg/lab_auto/doe_template/ContinuousVariable_7daffa78-f4bf-466b-9458-63c5640f5e93> , <https://www.theworldavatar.com/kg/lab_auto/doe_template/ContinuousVariable_8ebd6a35-871e-4dc8-988c-e9b5e92391c5> , <https://www.theworldavatar.com/kg/lab_auto/doe_template/ContinuousVariable_90164fbf-2589-4fac-bfdf-439ee47d37df> ;
	<https://www.theworldavatar.com/kg/ontodoe/hasFixedParameter> <https://www.theworldavatar.com/kg/lab_auto/doe_template/FixedParameter_125dd8f6-34c9-47ad-98fe-5e250c8563f2> , <https://www.theworldavatar.com/kg/lab_auto/doe_template/FixedParameter_271be264-c924-485b-b849-f30f026f07aa> ;
	a <https://www.theworldavatar.com/kg/ontodoe/Domain> .

<https://www.theworldavatar.com/kg/lab_auto/derivation/Domain_3d816a8d-714b-4eb2-93a4-49508139d18e> <https://www.theworldavatar.com/kg/ontodoe/hasDesignVariable> <https://www.theworldavatar.com/kg/lab_auto/doe_template/ContinuousVariable_249b05fa-4032-46bb-80af-7453bdf670fa> , <https://www.theworldavatar.com/kg/lab_auto/doe_template/ContinuousVariable_6901506f-fdc9-470a-8fdf-5c1315d90e36> , <https://www.theworldavatar.com/kg/lab_auto/doe_template/ContinuousVariable_b915efb8-1c04-4817-ba01-f543b7c54d33> , <https://www.theworldavatar.com/kg/lab_auto/doe_template/ContinuousVariable_e0b1f6fa-3725-4e42-a4c1-a52c32cdde9a> ;
	<https://www.theworldavatar.com/kg/ontodoe/hasFixedParameter> <https://www.theworldavatar.com/kg/lab_auto/doe_template/FixedParameter_79e9b840-b41c-4b6d-898b-669fa5f89325> , <https://www.theworldavatar.com/kg/lab_auto/doe_template/FixedParameter_866782b8-171d-4070-8c4a-e66634c376e0> ;
	a <https://www.theworldavatar.com/kg/ontodoe/Domain> .

<https://www.theworldavatar.com/kg/lab_auto/derivation/Domain_3d9bf5e4-336e-479f-a909-a841fd1716bc> <https://www.theworldavatar.com/kg/ontodoe/hasDesignVariable> <https://www.theworldavatar.com/kg/lab_auto/doe_template/ContinuousVariable_2ad8fbcb-0f5c-4e57-892f-cab863b47fe0> , <https://www.theworldavatar.com/kg/lab_auto/doe_template/ContinuousVariable_44a5fb3a-3c1d-46c2-b8a3-35dfdda07cc8> , <https://www.theworldavatar.com/kg/lab_auto/doe_template/ContinuousVariable_4787d666-6a2d-45bb-9b7a-94d777d48ec4> , <https://www.theworldavatar.com/kg/lab_auto/doe_template/ContinuousVariable_b9cca7e2-f14e-44ce-9813-9249b47a8eae> ;
	<https://www.theworldavatar.com/kg/ontodoe/hasFixedParameter> <https://www.theworldavatar.com/kg/lab_auto/doe_template/FixedParameter_170ae367-c9c0-4dda-b8e8-fd2605572999> , <https://www.theworldavatar.com/kg/lab_auto/doe_template/FixedParameter_a94699ee-b1dc-43c2-8458-09974c33c4f0> ;
	a <https://www.theworldavatar.com/kg/ontodoe/Domain> .

<https://www.theworldavatar.com/kg/lab_auto/derivation/Domain_3dbabf84-371d-466d-a9d8-0b4731ad2333> <https://www.theworldavatar.com/kg/ontodoe/hasDesignVariable> <https://www.theworldavatar.com/kg/lab_auto/doe_template/ContinuousVariable_37d98b14-3fab-46eb-8d63-4902e6490498> , <https://www.theworldavatar.com/kg/lab_auto/doe_template/ContinuousVariable_48b97bab-c622-4df0-a7b1-b09a1368c53a> , <https://www.theworldavatar.com/kg/lab_auto/doe_template/ContinuousVariable_c3153947-a884-44ed-818a-2ca6364744be> , <https://www.theworldavatar.com/kg/lab_auto/doe_template/ContinuousVariable_db1b3684-91bb-42ac-9ef0-f5d3340b9d32> ;
	<https://www.theworldavatar.com/kg/ontodoe/hasFixedParameter> <https://www.theworldavatar.com/kg/lab_auto/doe_template/FixedParameter_220020a5-3f68-422d-94fa-126d6f829b88> , <https://www.theworldavatar.com/kg/lab_auto/doe_template/FixedParameter_c59dc952-330e-4e6f-9140-7011253c4209> ;
	a <https://www.theworldavatar.com/kg/ontodoe/Domain> .

<https://www.theworldavatar.com/kg/lab_auto/derivation/Domain_42ed1f57-1f9d-4841-91f4-0147fb6fb385> <https://www.theworldavatar.com/kg/ontodoe/hasDesignVariable> <https://www.theworldavatar.com/kg/lab_auto/doe_template/ContinuousVariable_5d4b6bd4-fae4-4c2a-ba35-4d8f4742a832> , <https://www.theworldavatar.com/kg/lab_auto/doe_template/ContinuousVariable_864edb8d-4cc0-4042-aed0-fdfe4819b50e> , <https://www.theworldavatar.com/kg/lab_auto/doe_template/ContinuousVariable_950b7fff-8014-443d-8432-7ea2168e0256> , <https://www.theworldavatar.com/kg/lab_auto/doe_template/ContinuousVariable_c83d12c6-cc51-42c4-a84b-628c3b45adab> ;
	<https://www.theworldavatar.com/kg/ontodoe/hasFixedParameter> <https://www.theworldavatar.com/kg/lab_auto/doe_template/FixedParameter_1f02c969-d89e-4531-8642-1687395579e3> , <https://www.theworldavatar.com/kg/lab_auto/doe_template/FixedParameter_a1fa68df-9a44-41fe-88e1-451548d79598> ;
	a <https://www.theworldavatar.com/kg/ontodoe/Domain> .

<https://www.theworldavatar.com/kg/lab_auto/derivation/Domain_516e1609-f199-4db0-8e9a-77c842fd262d> <https://www.theworldavatar.com/kg/ontodoe/hasDesignVariable> <https://www.theworldavatar.com/kg/lab_auto/doe_template/ContinuousVariable_1def4f2e-3081-4dc6-8cd0-96255afcde4a> , <https://www.theworldavatar.com/kg/lab_auto/doe_template/ContinuousVariable_b3f24dd5-8d9c-487c-b2ef-783712574451> , <https://www.theworldavatar.com/kg/lab_auto/doe_template/ContinuousVariable_cf7d4387-2a0a-4e3d-ba9c-d83bee9f0220> , <https://www.theworldavatar.com/kg/lab_auto/doe_template/ContinuousVariable_fb705c2a-5045-4a00-9343-b7595b52b690> ;
	<https://www.theworldavatar.com/kg/ontodoe/hasFixedParameter> <https://www.theworldavatar.com/kg/lab_auto/doe_template/FixedParameter_0ccb0190-356d-4bd9-acb6-1e13778a2cf8> , <https://www.theworldavatar.com/kg/lab_auto/doe_template/FixedParameter_37263b33-5288-4001-a1a4-0ea902ebd895> ;
	a <https://www.theworldavatar.com/kg/ontodoe/Domain> .

<https://www.theworldavatar.com/kg/lab_auto/derivation/Domain_54aebbfa-e994-4114-8507-9a6ffc483149> <https://www.theworldavatar.com/kg/ontodoe/hasDesignVariable> <https://www.theworldavatar.com/kg/lab_auto/doe_template/ContinuousVariable_1982e634-b78c-4087-83e5-21c9b50d8937> , <https://www.theworldavatar.com/kg/lab_auto/doe_template/ContinuousVariable_729bcdaa-eb9a-445e-b2f8-3c1cd6a2227c> , <https://www.theworldavatar.com/kg/lab_auto/doe_template/ContinuousVariable_e77c425a-e847-47cd-aa57-fb8a96e96085> , <https://www.theworldavatar.com/kg/lab_auto/doe_template/ContinuousVariable_f5b912be-bb17-4bc4-b3e3-2d297dfd2338> ;
	<https://www.theworldavatar.com/kg/ontodoe/hasFixedParameter> <https://www.theworldavatar.com/kg/lab_auto/doe_template/FixedParameter_8e924fe9-184c-4b78-8ade-950f2e811088> , <https://www.theworldavatar.com/kg/lab_auto/doe_template/FixedParameter_dac7c819-dc0e-48db-8b42-417e32151b28> ;
	a <https://www.theworldavatar.com/kg/ontodoe/Domain> .

<https://www.theworldavatar.com/kg/lab_auto/derivation/Domain_5d40a87f-f53d-44b2-b0e6-b33cb1c71424> <https://www.theworldavatar.com/kg/ontodoe/hasDesignVariable> <https://www.theworldavatar.com/kg/lab_auto/doe_template/ContinuousVariable_1e994ec6-6251-4d24-aeac-f6c0dc27f584> , <https://www.theworldavatar.com/kg/lab_auto/doe_template/ContinuousVariable_2e3227ad-6fbb-4ab1-9dca-2000480f6d1d> , <https://www.theworldavatar.com/kg/lab_auto/doe_template/ContinuousVariable_9dd0883e-a0db-41db-9034-64156ca8dfc2> , <https://www.theworldavatar.com/kg/lab_auto/doe_template/ContinuousVariable_c7c7cd08-a839-4430-9818-e2212381bf56> ;
	<https://www.theworldavatar.com/kg/ontodoe/hasFixedParameter> <https://www.theworldavatar.com/kg/lab_auto/doe_template/FixedParameter_5ad878bc-b4f9-4c3d-82aa-89bf696b7357> , <https://www.theworldavatar.com/kg/lab_auto/doe_template/FixedParameter_7e879fa1-aadd-4ddb-bfae-0fb359b22cc8> ;
	a <https://www.theworldavatar.com/kg/ontodoe/Domain> .

<https://www.theworldavatar.com/kg/lab_auto/derivation/Domain_5e446184-ffa6-453e-8039-29f0fd48f1c1> <https://www.theworldavatar.com/kg/ontodoe/hasDesignVariable> <https://www.theworldavatar.com/kg/lab_auto/doe_template/ContinuousVariable_06e37e14-db8d-4c87-bcb6-524096424f80> , <https://www.theworldavatar.com/kg/lab_auto/doe_template/ContinuousVariable_b61434c3-179c-499c-aea4-7f096ee47dc6> , <https://www.theworldavatar.com/kg/lab_auto/doe_template/ContinuousVariable_d429fde1-fb09-488f-8e15-e6bc7b7638f8> , <https://www.theworldavatar.com/kg/lab_auto/doe_template/ContinuousVariable_d69a320d-3d93-45b3-8b19-239131766982> ;
	<https://www.theworldavatar.com/kg/ontodoe/hasFixedParameter> <https://www.theworldavatar.com/kg/lab_auto/doe_template/FixedParameter_068b5709-3d67-4692-ba97-113d69155c54> , <https://www.theworldavatar.com/kg/lab_auto/doe_template/FixedParameter_be5be442-30a0-48df-898a-6e4974913adb> ;
	a <https://www.theworldavatar.com/kg/ontodoe/Domain> .

<https://www.theworldavatar.com/kg/lab_auto/derivation/Domain_62ee53fa-bda8-4694-b248-4f97a1041676> <https://www.theworldavatar.com/kg/ontodoe/hasDesignVariable> <https://www.theworldavatar.com/kg/lab_auto/doe_template/ContinuousVariable_4856decf-84b9-4661-9f25-5ae7c3209c08> , <https://www.theworldavatar.com/kg/lab_auto/doe_template/ContinuousVariable_53b560a3-299f-46e8-8e11-50463c7a4b94> , <https://www.theworldavatar.com/kg/lab_auto/doe_template/ContinuousVariable_986440e5-a61d-4043-9a2b-466ca0e4559d> , <https://www.theworldavatar.com/kg/lab_auto/doe_template/ContinuousVariable_f09ebcc4-be3d-47f0-b178-79227ee40541> ;
	<https://www.theworldavatar.com/kg/ontodoe/hasFixedParameter> <https://www.theworldavatar.com/kg/lab_auto/doe_template/FixedParameter_0239f58c-a31e-42ea-944c-90294abe315d> , <https://www.theworldavatar.com/kg/lab_auto/doe_template/FixedParameter_f5bd190d-ae56-49da-bcf7-7ac3d4f06e05> ;
	a <https://www.theworldavatar.com/kg/ontodoe/Domain> .

<https://www.theworldavatar.com/kg/lab_auto/derivation/Domain_662acd6f-6767-4469-b26e-8d6fe9d8ec3c> <https://www.theworldavatar.com/kg/ontodoe/hasDesignVariable> <https://www.theworldavatar.com/kg/lab_auto/doe_template/ContinuousVariable_70075389-1736-4df2-8c82-4c85a69459fa> , <https://www.theworldavatar.com/kg/lab_auto/doe_template/ContinuousVariable_8b420349-6229-493c-8994-2e815bfaa145> , <https://www.theworldavatar.com/kg/lab_auto/doe_template/ContinuousVariable_8d38738b-0ffb-492b-aa91-69e554474bf0> , <https://www.theworldavatar.com/kg/lab_auto/doe_template/ContinuousVariable_d198d52c-5844-4f36-8456-261655820ee4> ;
	<https://www.theworldavatar.com/kg/ontodoe/hasFixedParameter> <https://www.theworldavatar.com/kg/lab_auto/doe_template/FixedParameter_38ee61c7-8122-4f8a-bff6-74feb0327ed5> , <https://www.theworldavatar.com/kg/lab_auto/doe_template/FixedParameter_8e778f42-bf3a-467f-864d-2ce96b5bc130> ;
	a <https://www.theworldavatar.com/kg/ontodoe/Domain> .

<https://www.theworldavatar.com/kg/lab_auto/derivation/Domain_66e21643-d362-41aa-8917-f47a68d42012> <https://www.theworldavatar.com/kg/ontodoe/hasDesignVariable> <https://www.theworldavatar.com/kg/lab_auto/doe_template/ContinuousVariable_3682d022-5e51-40c8-88df-e6fbd4c03731> , <https://www.theworldavatar.com/kg/lab_auto/doe_template/ContinuousVariable_4884e217-a8a7-4edd-b22c-217f0843f14b> , <https://www.theworldavatar.com/kg/lab_auto/doe_template/ContinuousVariable_c647c7f0-acbc-406e-b078-462b905b4069> , <https://www.theworldavatar.com/kg/lab_auto/doe_template/ContinuousVariable_ca76bdf2-cbef-46ae-9de4-a6d12f416313> ;
	<https://www.theworldavatar.com/kg/ontodoe/hasFixedParameter> <https://www.theworldavatar.com/kg/lab_auto/doe_template/FixedParameter_1a989686-dd2b-446f-99b3-df272da64d04> , <https://www.theworldavatar.com/kg/lab_auto/doe_template/FixedParameter_24a7ab44-93e1-4f2d-8c73-180452fdbc37> ;
	a <https://www.theworldavatar.com/kg/ontodoe/Domain> .

<https://www.theworldavatar.com/kg/lab_auto/derivation/Domain_6c19f756-2fb5-494a-b358-d0f6dd01f0dc> <https://www.theworldavatar.com/kg/ontodoe/hasDesignVariable> <https://www.theworldavatar.com/kg/lab_auto/doe_template/ContinuousVariable_45d9b24e-9aec-4ed2-8be9-ff532b063cdb> , <https://www.theworldavatar.com/kg/lab_auto/doe_template/ContinuousVariable_6b292ff9-1ced-4b4e-ad30-f8dc3bd050a5> , <https://www.theworldavatar.com/kg/lab_auto/doe_template/ContinuousVariable_7e5f0dfc-cc71-45b8-97e0-17fa679c5d90> , <https://www.theworldavatar.com/kg/lab_auto/doe_template/ContinuousVariable_8b848d51-1af5-4e0d-85c1-3b4d88694353> ;
	<https://www.theworldavatar.com/kg/ontodoe/hasFixedParameter> <https://www.theworldavatar.com/kg/lab_auto/doe_template/FixedParameter_63d0d7b1-ea1b-4f74-9b7c-e5676f134ee5> , <https://www.theworldavatar.com/kg/lab_auto/doe_template/FixedParameter_e0661a23-30c7-437a-aba3-4908fd2c8513> ;
	a <https://www.theworldavatar.com/kg/ontodoe/Domain> .

<https://www.theworldavatar.com/kg/lab_auto/derivation/Domain_6d185f8c-5763-4656-87f5-44bbc39c6699> <https://www.theworldavatar.com/kg/ontodoe/hasDesignVariable> <https://www.theworldavatar.com/kg/lab_auto/doe_template/ContinuousVariable_081262d2-97e2-48b8-a1cd-f3e0bc71be0c> , <https://www.theworldavatar.com/kg/lab_auto/doe_template/ContinuousVariable_384ab009-a3b7-4b8f-8992-682f351c6ce7> , <https://www.theworldavatar.com/kg/lab_auto/doe_template/ContinuousVariable_8fe87b31-0b8b-464e-aecf-c7390236051a> , <https://www.theworldavatar.com/kg/lab_auto/doe_template/ContinuousVariable_d13aff5b-b219-4b27-9de0-97f22ea74977> ;
	<https://www.theworldavatar.com/kg/ontodoe/hasFixedParameter> <https://www.theworldavatar.com/kg/lab_auto/doe_template/FixedParameter_5be91594-1978-42fa-9f3f-bcaab36737f3> , <https://www.theworldavatar.com/kg/lab_auto/doe_template/FixedParameter_b7658075-d668-4576-9f94-b48d16e5fce0> ;
	a <https://www.theworldavatar.com/kg/ontodoe/Domain> .

<https://www.theworldavatar.com/kg/lab_auto/derivation/Domain_7470ad2d-5754-483e-9951-55a64ff93dc2> <https://www.theworldavatar.com/kg/ontodoe/hasDesignVariable> <https://www.theworldavatar.com/kg/lab_auto/doe_template/ContinuousVariable_5a4bd25d-8cd0-4b8e-84d8-e893e193ff36> , <https://www.theworldavatar.com/kg/lab_auto/doe_template/ContinuousVariable_b36c7347-7bb7-4aa3-8db0-628583495be5> , <https://www.theworldavatar.com/kg/lab_auto/doe_template/ContinuousVariable_c2a7953d-2dfc-4621-84df-62eddd3bc55b> , <https://www.theworldavatar.com/kg/lab_auto/doe_template/ContinuousVariable_e09e1249-e787-43fa-8b44-0cfc089cfe26> ;
	<https://www.theworldavatar.com/kg/ontodoe/hasFixedParameter> <https://www.theworldavatar.com/kg/lab_auto/doe_template/FixedParameter_662d98d8-b332-4cc8-b382-79df395518da> , <https://www.theworldavatar.com/kg/lab_auto/doe_template/FixedParameter_bb96f8de-8fc7-4477-bd33-9d3366fc3eb6> ;
	a <https://www.theworldavatar.com/kg/ontodoe/Domain> .

<https://www.theworldavatar.com/kg/lab_auto/derivation/Domain_80597cfc-a7ae-4747-9d8c-0fc82369d547> <https://www.theworldavatar.com/kg/ontodoe/hasDesignVariable> <https://www.theworldavatar.com/kg/lab_auto/doe_template/ContinuousVariable_175d7919-fd41-4e87-afb9-3083aad08dce> , <https://www.theworldavatar.com/kg/lab_auto/doe_template/ContinuousVariable_25103f7f-65d8-45ae-a15c-cfa006e13a08> , <https://www.theworldavatar.com/kg/lab_auto/doe_template/ContinuousVariable_2aa7de6d-4dcd-4861-be8c-24924cd938b9> , <https://www.theworldavatar.com/kg/lab_auto/doe_template/ContinuousVariable_34cc5008-5638-4770-8638-04e5f675fb8a> ;
	<https://www.theworldavatar.com/kg/ontodoe/hasFixedParameter> <https://www.theworldavatar.com/kg/lab_auto/doe_template/FixedParameter_674be8ed-6172-48c1-afed-9d0a319ab7b9> , <https://www.theworldavatar.com/kg/lab_auto/doe_template/FixedParameter_d5cc0d30-577a-4dc0-bdd3-49fe33fa7d40> ;
	a <https://www.theworldavatar.com/kg/ontodoe/Domain> .

<https://www.theworldavatar.com/kg/lab_auto/derivation/Domain_831b303d-df7f-4d39-8310-d49032145131> <https://www.theworldavatar.com/kg/ontodoe/hasDesignVariable> <https://www.theworldavatar.com/kg/lab_auto/doe_template/ContinuousVariable_22f48a60-2bcd-4775-8510-6c61b7678c5a> , <https://www.theworldavatar.com/kg/lab_auto/doe_template/ContinuousVariable_787aab41-6a81-476e-b132-dd641f66aacf> , <https://www.theworldavatar.com/kg/lab_auto/doe_template/ContinuousVariable_7edfa9d7-1039-4be0-98d8-759176fbd9af> , <https://www.theworldavatar.com/kg/lab_auto/doe_template/ContinuousVariable_995cf6e4-37df-418d-84e8-d4cf86f4a4c6> ;
	<https://www.theworldavatar.com/kg/ontodoe/hasFixedParameter> <https://www.theworldavatar.com/kg/lab_auto/doe_template/FixedParameter_5f787b7c-bd44-4426-830a-bfdcb56dd0a3> , <https://www.theworldavatar.com/kg/lab_auto/doe_template/FixedParameter_b08cfa23-1d24-4665-a1ab-c05ea6c1d30e> ;
	a <https://www.theworldavatar.com/kg/ontodoe/Domain> .

<https://www.theworldavatar.com/kg/lab_auto/derivation/Domain_8369ce24-53e5-44e8-aad2-e0302ddc0071> <https://www.theworldavatar.com/kg/ontodoe/hasDesignVariable> <https://www.theworldavatar.com/kg/lab_auto/doe_template/ContinuousVariable_09861c9a-438c-4247-a3f7-b48e2fbf01de> , <https://www.theworldavatar.com/kg/lab_auto/doe_template/ContinuousVariable_3dcaf6cd-eb4b-4fce-8a60-7efd75ffec4f> , <https://www.theworldavatar.com/kg/lab_auto/doe_template/ContinuousVariable_787bd354-99f5-46f7-979c-bd9929fcc142> , <https://www.theworldavatar.com/kg/lab_auto/doe_template/ContinuousVariable_9b314ad3-ab68-4288-8753-60779d7c8516> ;
	<https://www.theworldavatar.com/kg/ontodoe/hasFixedParameter> <https://www.theworldavatar.com/kg/lab_auto/doe_template/FixedParameter_7c86b84c-f867-412c-9fb7-326afaba0887> , <https://www.theworldavatar.com/kg/lab_auto/doe_template/FixedParameter_da199f78-148c-423c-a088-f82a78d7e41c> ;
	a <https://www.theworldavatar.com/kg/ontodoe/Domain> .

<https://www.theworldavatar.com/kg/lab_auto/derivation/Domain_87d222e9-0a46-44a9-b91e-86e26739baa0> <https://www.theworldavatar.com/kg/ontodoe/hasDesignVariable> <https://www.theworldavatar.com/kg/lab_auto/doe_template/ContinuousVariable_009852fb-60c5-4fd5-8e60-f9b936fe6790> , <https://www.theworldavatar.com/kg/lab_auto/doe_template/ContinuousVariable_3b618875-ccc1-4efe-b836-d01b00932661> , <https://www.theworldavatar.com/kg/lab_auto/doe_template/ContinuousVariable_bd8a67d5-5fc3-471b-9f23-f3c353e1748a> , <https://www.theworldavatar.com/kg/lab_auto/doe_template/ContinuousVariable_ccf61633-ef27-4205-b064-39571926c788> ;
	<https://www.theworldavatar.com/kg/ontodoe/hasFixedParameter> <https://www.theworldavatar.com/kg/lab_auto/doe_template/FixedParameter_5a6767b0-cb53-4910-baeb-cf308109c7ed> , <https://www.theworldavatar.com/kg/lab_auto/doe_template/FixedParameter_e517419e-a52d-422b-8cdd-63646cc400da> ;
	a <https://www.theworldavatar.com/kg/ontodoe/Domain> .

<https://www.theworldavatar.com/kg/lab_auto/derivation/Domain_924f473f-ae23-4126-a421-7c26a20000c2> <https://www.theworldavatar.com/kg/ontodoe/hasDesignVariable> <https://www.theworldavatar.com/kg/lab_auto/doe_template/ContinuousVariable_293444d9-beae-4322-a32b-1d9b90cc7a85> , <https://www.theworldavatar.com/kg/lab_auto/doe_template/ContinuousVariable_6e0842cf-ccce-45cb-90ae-81037af47c0b> , <https://www.theworldavatar.com/kg/lab_auto/doe_template/ContinuousVariable_6fa8a5b0-f52e-4c51-ad0d-1a712b953861> , <https://www.theworldavatar.com/kg/lab_auto/doe_template/ContinuousVariable_c8c226e7-bf90-4fb2-9086-52b9f2f7e440> ;
	<https://www.theworldavatar.com/kg/ontodoe/hasFixedParameter> <https://www.theworldavatar.com/kg/lab_auto/doe_template/FixedParameter_77e44351-3009-4afd-ad19-fb189f07659e> , <https://www.theworldavatar.com/kg/lab_auto/doe_template/FixedParameter_92d6f1cf-4a4c-426b-a098-7a4e1e8d2dc5> ;
	a <https://www.theworldavatar.com/kg/ontodoe/Domain> .

<https://www.theworldavatar.com/kg/lab_auto/derivation/Domain_a2b311a8-160b-4dd3-9897-aa38a52810df> <https://www.theworldavatar.com/kg/ontodoe/hasDesignVariable> <https://www.theworldavatar.com/kg/lab_auto/doe_template/ContinuousVariable_4c72dcb7-7b1d-422b-982c-c21a2190a6b9> , <https://www.theworldavatar.com/kg/lab_auto/doe_template/ContinuousVariable_56cb665d-0207-437b-984f-02e4aeefab56> , <https://www.theworldavatar.com/kg/lab_auto/doe_template/ContinuousVariable_a6d7ab0c-c339-410a-8dac-82a4a588de57> , <https://www.theworldavatar.com/kg/lab_auto/doe_template/ContinuousVariable_ac244182-3a83-4a97-814a-878f0226baf9> ;
	<https://www.theworldavatar.com/kg/ontodoe/hasFixedParameter> <https://www.theworldavatar.com/kg/lab_auto/doe_template/FixedParameter_669bcca0-0043-42a1-aa72-2a6c82a48c56> , <https://www.theworldavatar.com/kg/lab_auto/doe_template/FixedParameter_de9be10b-b8eb-4f22-8325-6469f34cffd1> ;
	a <https://www.theworldavatar.com/kg/ontodoe/Domain> .

<https://www.theworldavatar.com/kg/lab_auto/derivation/Domain_a3a8b136-8711-4f64-ab73-458bcbb972b9> <https://www.theworldavatar.com/kg/ontodoe/hasDesignVariable> <https://www.theworldavatar.com/kg/lab_auto/doe_template/ContinuousVariable_0d1f7bc3-b8e8-4a33-818d-7714c06fae78> , <https://www.theworldavatar.com/kg/lab_auto/doe_template/ContinuousVariable_458998ae-059c-4cd5-91e6-a7b9e06efc50> , <https://www.theworldavatar.com/kg/lab_auto/doe_template/ContinuousVariable_e5321d79-6edf-4a50-87fa-ad63010c8614> , <https://www.theworldavatar.com/kg/lab_auto/doe_template/ContinuousVariable_f6523efc-fddc-48f2-ad7c-f4d9564a1fbc> ;
	<https://www.theworldavatar.com/kg/ontodoe/hasFixedParameter> <https://www.theworldavatar.com/kg/lab_auto/doe_template/FixedParameter_4855d6e3-c435-46bb-87d7-fa76d67d3c6c> , <https://www.theworldavatar.com/kg/lab_auto/doe_template/FixedParameter_60b20195-9ec0-47d6-a217-2c86629e4d13> ;
	a <https://www.theworldavatar.com/kg/ontodoe/Domain> .
[truncated: 8,965,395 more chars]
