# Supplementary material for: A dynamic knowledge graph approach to distributed self-driving laboratories
Source: Nat Commun. 2024 Jan 23;15:462. doi: 10.1038/s41467-023-44599-9 (PMC10805810; doi:10.1038/s41467-023-44599-9)
Supplement: Supplementary file 9 — Source Data [file 41467_2023_44599_MOESM9_ESM.zip]

Archive with 2 entries (2 files):
- NCOMMS-23-31863B Source Data Fig 6.xlsx
- NCOMMS-23-31863B Source Data Supplementary Table 7.csv
