# Supplementary material for: A dynamic knowledge graph approach to distributed self-driving laboratories
Source: Nat Commun. 2024 Jan 23;15:462. doi: 10.1038/s41467-023-44599-9 (PMC10805810; doi:10.1038/s41467-023-44599-9)
Supplement: Supplementary file 9 — Source Data [file 41467_2023_44599_MOESM9_ESM.zip › NCOMMS-23-31863B Source Data Fig 6.xlsx]

## Sheet: Figure 6a
Figure 6a
		Cost (£ L-1)	Yield (%)	Lab	On Pareto Front
	Data 1	225.19	50.24	Cambridge
	Data 2	330.58	70.7	Singapore
	Data 3	330.58	73.18	Singapore
	Data 4	242.66	47.42	Singapore
	Data 5	370.38	73.93	Singapore
	Data 6	375.99	93	Cambridge	Yes
	Data 7	397.87	67.66	Singapore
	Data 8	335.31	82.08	Singapore
	Data 9	190.36	65.28	Cambridge	Yes
	Data 10	256.4	60.61	Singapore
	Data 11	269.27	56.69	Singapore
	Data 12	396.5	41.22	Cambridge
	Data 13	200.64	0	Singapore
	Data 14	305.28	68.22	Cambridge
	Data 15	446.27	52.76	Singapore
	Data 16	221.47	71.01	Singapore	Yes
	Data 17	292.86	89.53	Cambridge
	Data 18	271.95	38.71	Singapore
	Data 19	204.4	52.56	Singapore
	Data 20	235.19	89.6	Cambridge	Yes
	Data 21	196.57	29.43	Singapore
	Data 22	216.24	61.14	Cambridge
	Data 23	301.53	66.38	Cambridge
	Data 24	189.65	22.15	Cambridge
	Data 25	183.46	17.4	Cambridge
	Data 26	220.98	59.59	Cambridge
	Data 27	362.14	41.37	Cambridge
	Data 28	242.35	33.95	Cambridge
	Data 29	196.57	1.19	Cambridge
	Data 30	280.04	87.39	Cambridge
	Data 31	271.73	71.26	Cambridge
	Data 32	261.59	34.14	Cambridge
	Data 33	203.09	44.04	Singapore
	Data 34	312.4	34.85	Cambridge
	Data 35	190.02	61.64	Cambridge	Yes
	Data 36	291.38	71.67	Cambridge
	Data 37	259.76	76.88	Cambridge
	Data 38	278	68	Cambridge
	Data 39	265.77	0	Cambridge
	Data 40	282.26	59.59	Cambridge
	Data 41	183.46	6.86	Cambridge
	Data 42	203.13	15.98	Cambridge
	Data 43	183.46	2.75	Cambridge
	Data 44	264.79	76.34	Cambridge
	Data 45	275.01	67.19	Cambridge
	Data 46	322.19	57.4	Cambridge
	Data 47	183.46	40.53	Cambridge
	Data 48	319.18	82.83	Cambridge
	Data 49	261.55	47.28	Cambridge
	Data 50	316.25	72.64	Cambridge
	Data 51	342.03	73.15	Cambridge
	Data 52	262.25	56.75	Cambridge
	Data 53	270.77	62.44	Cambridge
	Data 54	222.8	47.93	Cambridge
	Data 55	324.74	66.08	Cambridge
	Data 56	187.63	58.75	Cambridge	Yes
	Data 57	270.79	32.41	Cambridge
	Data 58	209.69	48.93	Cambridge
	Data 59	200.22	27.28	Cambridge
	Data 60	330.7	70.59	Cambridge
	Data 61	202.14	69.21	Cambridge	Yes
	Data 62	290.57	72.69	Cambridge
	Data 63	317.99	72.57	Cambridge
	Data 64	183.46	58	Cambridge	Yes
	Data 65	217.4	40.61	Cambridge

## Sheet: Figure 6b
Figure 6b
		Equiv. 2	Equiv. 3	Res. Time (min)	Temperature (C)	Cost (£ L-1)	Lab
	Data 1	11.08	0.06	13.78	66	225.19	Cambridge
	Data 2	22.5	0.12	10	50	330.58	Singapore
	Data 3	22.5	0.12	10	50	330.58	Singapore
	Data 4	7.3	0.12	5.38	69	242.66	Singapore
	Data 5	22.58	0.18	11.6	55	370.38	Singapore
	Data 6	30.35	0.12	12.91	60	375.99	Cambridge
	Data 7	36.4	0.1	13.87	42	397.87	Singapore
	Data 8	17.65	0.17	5.29	47	335.31	Singapore
	Data 9	5.06	0.06	13.73	55	190.36	Cambridge
	Data 10	14.21	0.08	10.73	53	256.4	Singapore
	Data 11	8.5	0.15	15	45	269.27	Singapore
	Data 12	38.43	0.08	5.56	34	396.5	Cambridge
	Data 13	7.97	0.05	10.17	49	200.64	Singapore
	Data 14	15.86	0.14	9.95	69	305.28	Cambridge
	Data 15	35.7	0.18	13.12	63	446.27	Singapore
	Data 16	11.57	0.05	5	50	221.47	Singapore
	Data 17	22.78	0.06	13.07	60	292.86	Cambridge
	Data 18	7.83	0.16	5.42	31	271.95	Singapore
	Data 19	8.62	0.05	8.11	62	204.4	Singapore
	Data 20	12.81	0.06	7.61	66	235.19	Cambridge
	Data 21	5	0.07	9.2	62	196.57	Singapore
	Data 22	5	0.1	13.89	33	216.24	Cambridge
	Data 23	8.41	0.2	10.3	69	301.53	Cambridge
	Data 24	6.07	0.05	7.1	45	189.65	Cambridge
	Data 25	5	0.05	12.74	33	183.46	Cambridge
	Data 26	5.82	0.1	14.2	69	220.98	Cambridge
	Data 27	35.89	0.05	15	55	362.14	Cambridge
	Data 28	15.18	0.05	8.65	68	242.35	Cambridge
	Data 29	5	0.07	5	34	196.57	Cambridge
	Data 30	19.43	0.07	13.18	64	280.04	Cambridge
	Data 31	20.26	0.05	10.5	69	271.73	Cambridge
	Data 32	16.24	0.07	9.11	30	261.59	Cambridge
	Data 33	7.26	0.06	5	68	203.09	Singapore
	Data 34	27.29	0.05	9.92	62	312.4	Cambridge
	Data 35	5	0.06	8.04	69	190.02	Cambridge
	Data 36	17.99	0.1	14.64	61	291.38	Cambridge
	Data 37	18.19	0.05	12.25	61	259.76	Cambridge
	Data 38	13.41	0.12	11.8	61	278	Cambridge
	Data 39	19.23	0.05	13.5	63	265.77	Cambridge
	Data 40	5.08	0.2	12.61	49	282.26	Cambridge
	Data 41	5	0.05	15	30	183.46	Cambridge
	Data 42	5	0.08	13.71	43	203.13	Cambridge
	Data 43	5	0.05	6.15	30	183.46	Cambridge
	Data 44	19.06	0.05	15	61	264.79	Cambridge
	Data 45	8.36	0.16	12.17	56	275.01	Cambridge
	Data 46	17.65	0.15	14.46	67	322.19	Cambridge
	Data 47	5	0.05	15	52	183.46	Cambridge
	Data 48	23.93	0.09	15	62	319.18	Cambridge
	Data 49	18.5	0.05	5	68	261.55	Cambridge
	Data 50	22.29	0.1	12.37	58	316.25	Cambridge
	Data 51	21.08	0.15	15	46	342.03	Cambridge
	Data 52	5.02	0.17	8.35	54	262.25	Cambridge
	Data 53	12.16	0.12	7.16	69	270.77	Cambridge
	Data 54	5	0.11	14.69	69	222.8	Cambridge
	Data 55	21.49	0.12	12.97	56	324.74	Cambridge
	Data 56	5.72	0.05	13.38	69	187.63	Cambridge
	Data 57	17.83	0.07	14.54	48	270.79	Cambridge
	Data 58	5	0.09	15	66	209.69	Cambridge
	Data 59	5.63	0.07	12.9	57	200.22	Cambridge
	Data 60	22.52	0.12	9.85	65	330.7	Cambridge
	Data 61	8.23	0.05	15	69	202.14	Cambridge
	Data 62	14.45	0.13	6.28	60	290.57	Cambridge
	Data 63	19.19	0.13	12	45	317.99	Cambridge
	Data 64	5	0.05	10.41	69	183.46	Cambridge
	Data 65	8.6	0.07	5	66	217.4	Cambridge

## Sheet: Figure 6c
Figure 6c
		Equiv. 2	Equiv. 3	Res. Time (min)	Temperature (C)	Yield (%)	Lab
	Data 1	11.08	0.06	13.78	66	50.24	Cambridge
	Data 2	22.5	0.12	10	50	70.7	Singapore
	Data 3	22.5	0.12	10	50	73.18	Singapore
	Data 4	7.3	0.12	5.38	69	47.42	Singapore
	Data 5	22.58	0.18	11.6	55	73.93	Singapore
	Data 6	30.35	0.12	12.91	60	93	Cambridge
	Data 7	36.4	0.1	13.87	42	67.66	Singapore
	Data 8	17.65	0.17	5.29	47	82.08	Singapore
	Data 9	5.06	0.06	13.73	55	65.28	Cambridge
	Data 10	14.21	0.08	10.73	53	60.61	Singapore
	Data 11	8.5	0.15	15	45	56.69	Singapore
	Data 12	38.43	0.08	5.56	34	41.22	Cambridge
	Data 13	7.97	0.05	10.17	49	0	Singapore
	Data 14	15.86	0.14	9.95	69	68.22	Cambridge
	Data 15	35.7	0.18	13.12	63	52.76	Singapore
	Data 16	11.57	0.05	5	50	71.01	Singapore
	Data 17	22.78	0.06	13.07	60	89.53	Cambridge
	Data 18	7.83	0.16	5.42	31	38.71	Singapore
	Data 19	8.62	0.05	8.11	62	52.56	Singapore
	Data 20	12.81	0.06	7.61	66	89.6	Cambridge
	Data 21	5	0.07	9.2	62	29.43	Singapore
	Data 22	5	0.1	13.89	33	61.14	Cambridge
	Data 23	8.41	0.2	10.3	69	66.38	Cambridge
	Data 24	6.07	0.05	7.1	45	22.15	Cambridge
	Data 25	5	0.05	12.74	33	17.4	Cambridge
	Data 26	5.82	0.1	14.2	69	59.59	Cambridge
	Data 27	35.89	0.05	15	55	41.37	Cambridge
	Data 28	15.18	0.05	8.65	68	33.95	Cambridge
	Data 29	5	0.07	5	34	1.19	Cambridge
	Data 30	19.43	0.07	13.18	64	87.39	Cambridge
	Data 31	20.26	0.05	10.5	69	71.26	Cambridge
	Data 32	16.24	0.07	9.11	30	34.14	Cambridge
	Data 33	7.26	0.06	5	68	44.04	Singapore
	Data 34	27.29	0.05	9.92	62	34.85	Cambridge
	Data 35	5	0.06	8.04	69	61.64	Cambridge
	Data 36	17.99	0.1	14.64	61	71.67	Cambridge
	Data 37	18.19	0.05	12.25	61	76.88	Cambridge
	Data 38	13.41	0.12	11.8	61	68	Cambridge
	Data 39	19.23	0.05	13.5	63	0	Cambridge
	Data 40	5.08	0.2	12.61	49	59.59	Cambridge
	Data 41	5	0.05	15	30	6.86	Cambridge
	Data 42	5	0.08	13.71	43	15.98	Cambridge
	Data 43	5	0.05	6.15	30	2.75	Cambridge
	Data 44	19.06	0.05	15	61	76.34	Cambridge
	Data 45	8.36	0.16	12.17	56	67.19	Cambridge
	Data 46	17.65	0.15	14.46	67	57.4	Cambridge
	Data 47	5	0.05	15	52	40.53	Cambridge
	Data 48	23.93	0.09	15	62	82.83	Cambridge
	Data 49	18.5	0.05	5	68	47.28	Cambridge
	Data 50	22.29	0.1	12.37	58	72.64	Cambridge
	Data 51	21.08	0.15	15	46	73.15	Cambridge
	Data 52	5.02	0.17	8.35	54	56.75	Cambridge
	Data 53	12.16	0.12	7.16	69	62.44	Cambridge
	Data 54	5	0.11	14.69	69	47.93	Cambridge
	Data 55	21.49	0.12	12.97	56	66.08	Cambridge
	Data 56	5.72	0.05	13.38	69	58.75	Cambridge
	Data 57	17.83	0.07	14.54	48	32.41	Cambridge
	Data 58	5	0.09	15	66	48.93	Cambridge
	Data 59	5.63	0.07	12.9	57	27.28	Cambridge
	Data 60	22.52	0.12	9.85	65	70.59	Cambridge
	Data 61	8.23	0.05	15	69	69.21	Cambridge
	Data 62	14.45	0.13	6.28	60	72.69	Cambridge
	Data 63	19.19	0.13	12	45	72.57	Cambridge
	Data 64	5	0.05	10.41	69	58	Cambridge
	Data 65	8.6	0.07	5	66	40.61	Cambridge
