# Supplementary material for: A dynamic knowledge graph approach to distributed self-driving laboratories
Source: Nat Commun. 2024 Jan 23;15:462. doi: 10.1038/s41467-023-44599-9 (PMC10805810; doi:10.1038/s41467-023-44599-9)
Supplement: Supplementary file 9 — Source Data [file 41467_2023_44599_MOESM9_ESM.zip › NCOMMS-23-31863B Source Data Supplementary Table 7.csv]

Reaction IRI	Equiv. 2	Equiv. 3	Res. Time (min)	Temperature (C)	Yield (%)	Cost (£/L)	Equiv. 1 Site	Equiv. 2 Site	Equiv. 3 Site	Lab
https://www.theworldavatar.com/kg/lab_auto/derivation/ReactionExperiment_2a39187f-d2e3-4d89-819b-a980f83f9c5a	11.08	0.06	13.78	66	50.24	225.19	2	14	15	Cambridge
https://www.theworldavatar.com/kg/lab_auto/derivation/ReactionVariation_412135fc-a3ca-4336-a50b-42a7498d58f9	22.5	0.12	10	50	70.7	330.58				Singapore
https://www.theworldavatar.com/kg/lab_auto/derivation/ReactionVariation_2cf1175d-d7b9-4d5a-9315-8934fcf49b68	22.5	0.12	10	50	73.18	330.58				Singapore
https://www.theworldavatar.com/kg/lab_auto/derivation/ReactionVariation_473233f1-5ad7-4f1e-ad21-91e567bbf826	7.3	0.12	5.38	69	47.42	242.66				Singapore
https://www.theworldavatar.com/kg/lab_auto/derivation/ReactionVariation_b7f43e93-678f-4e06-ba4c-02a22b91b759	22.58	0.18	11.6	55	73.93	370.38				Singapore
https://www.theworldavatar.com/kg/lab_auto/derivation/ReactionVariation_0c015baa-942e-4075-aaef-6bba8627a141	30.35	0.12	12.91	60	93	375.99	1	14	21	Cambridge
https://www.theworldavatar.com/kg/lab_auto/derivation/ReactionVariation_9b02806a-006f-4b4c-9923-446117c34ef8	36.4	0.1	13.87	42	67.66	397.87				Singapore
https://www.theworldavatar.com/kg/lab_auto/derivation/ReactionVariation_743b9664-d886-4dda-82d1-09ae2df4a6f4	17.65	0.17	5.29	47	82.08	335.31				Singapore
https://www.theworldavatar.com/kg/lab_auto/derivation/ReactionVariation_3e87773f-5960-4c83-8139-070c296cc047	5.06	0.06	13.73	55	65.28	190.36	1	14	21	Cambridge
https://www.theworldavatar.com/kg/lab_auto/derivation/ReactionVariation_b07ebae5-2b76-4c1e-8075-a773db5f8ae2	14.21	0.08	10.73	53	60.61	256.4				Singapore
https://www.theworldavatar.com/kg/lab_auto/derivation/ReactionVariation_60f02bf0-97b9-430b-acde-451521776670	8.5	0.15	15	45	56.69	269.27				Singapore
https://www.theworldavatar.com/kg/lab_auto/derivation/ReactionVariation_a85a4029-3692-4461-8f92-9891d7c171e0	38.43	0.08	5.56	34	41.22	396.5	1	8	19	Cambridge
https://www.theworldavatar.com/kg/lab_auto/derivation/ReactionVariation_fa86bdfa-b900-40e5-abbb-16e1a96d8d03	7.97	0.05	10.17	49	0	200.64				Singapore
https://www.theworldavatar.com/kg/lab_auto/derivation/ReactionVariation_23d7f9c3-0f0a-45d6-813f-35cd2a60e722	15.86	0.14	9.95	69	68.22	305.28	1	8	19	Cambridge
https://www.theworldavatar.com/kg/lab_auto/derivation/ReactionVariation_b0dda4a0-0469-4120-abe6-a41c6ea601db	35.7	0.18	13.12	63	52.76	446.27				Singapore
https://www.theworldavatar.com/kg/lab_auto/derivation/ReactionVariation_e957ae0a-f48c-4cc1-9ceb-c2eacc219932	11.57	0.05	5	50	71.01	221.47				Singapore
https://www.theworldavatar.com/kg/lab_auto/derivation/ReactionVariation_61ebe163-2268-4f6c-8539-9d05372f6dec	22.78	0.06	13.07	60	89.53	292.86	1	8	19	Cambridge
https://www.theworldavatar.com/kg/lab_auto/derivation/ReactionVariation_cb5fe529-8f7b-4d39-8232-488ad06b71a6	7.83	0.16	5.42	31	38.71	271.95				Singapore
https://www.theworldavatar.com/kg/lab_auto/derivation/ReactionVariation_3c72a62a-16dd-46d5-a60e-e44fcab37485	8.62	0.05	8.11	62	52.56	204.4				Singapore
https://www.theworldavatar.com/kg/lab_auto/derivation/ReactionVariation_44d86f92-6ece-42c6-b468-9b394e868e8c	12.81	0.06	7.61	66	89.6	235.19	1	8	19	Cambridge
https://www.theworldavatar.com/kg/lab_auto/derivation/ReactionVariation_3ad34730-dd25-4894-9ad8-ecad05591cde	5	0.07	9.2	62	29.43	196.57				Singapore
https://www.theworldavatar.com/kg/lab_auto/derivation/ReactionVariation_4059a808-1401-4514-ab3e-048b2295e227	5	0.1	13.89	33	61.14	216.24	1	8	19	Cambridge
https://www.theworldavatar.com/kg/lab_auto/derivation/ReactionVariation_1245c932-7945-4cad-959b-633c407d1927	9.1	0.09	13.86	56	3558.59	233.4				Singapore
https://www.theworldavatar.com/kg/lab_auto/derivation/ReactionVariation_bcd0150a-0e1c-4275-bbfb-3329272a8dee	8.41	0.2	10.3	69	66.38	301.53	1	8	19	Cambridge
https://www.theworldavatar.com/kg/lab_auto/derivation/ReactionVariation_c04c0ffb-9f2b-4e8a-ac17-07379ad776ef	6.07	0.05	7.1	45	22.15	189.65	1	8	19	Cambridge
https://www.theworldavatar.com/kg/lab_auto/derivation/ReactionVariation_13e12d18-8b6a-4e3b-ad07-de3bbff82370	5	0.05	12.74	33	17.4	183.46	1	8	19	Cambridge
https://www.theworldavatar.com/kg/lab_auto/derivation/ReactionVariation_205fedf7-8b45-4aa3-a71f-28b1d940062c	5.82	0.1	14.2	69	59.59	220.98	1	8	19	Cambridge
https://www.theworldavatar.com/kg/lab_auto/derivation/ReactionVariation_5cabcc77-f225-4bb8-a302-aad5b55e112c	35.89	0.05	15	55	41.37	362.14	1	8	19	Cambridge
https://www.theworldavatar.com/kg/lab_auto/derivation/ReactionVariation_1a5ec07d-5081-403a-ad70-1e8b118fbb23	15.18	0.05	8.65	68	33.95	242.35	2	12	18	Cambridge
https://www.theworldavatar.com/kg/lab_auto/derivation/ReactionVariation_48a7ca2f-dd1c-48fb-89a8-3a99e74162a1	5	0.07	5	34	1.19	196.57	2	12	18	Cambridge
https://www.theworldavatar.com/kg/lab_auto/derivation/ReactionVariation_90db1c6a-b000-4d4b-98d2-a2008587f196	19.43	0.07	13.18	64	87.39	280.04	6	12	18	Cambridge
https://www.theworldavatar.com/kg/lab_auto/derivation/ReactionVariation_e766d2c7-e15a-4fc3-8bf9-0f04ac3bad04	20.26	0.05	10.5	69	71.26	271.73	6	12	18	Cambridge
https://www.theworldavatar.com/kg/lab_auto/derivation/ReactionVariation_c765eb8c-c677-48ed-b631-9c727d22af33	16.24	0.07	9.11	30	34.14	261.59	6	12	18	Cambridge
https://www.theworldavatar.com/kg/lab_auto/derivation/ReactionVariation_0d6d3049-4582-4f41-8068-6b974845d027	7.26	0.06	5	68	44.04	203.09				Singapore
https://www.theworldavatar.com/kg/lab_auto/derivation/ReactionVariation_0c805777-0eac-4f77-b29b-a01022686b30	27.29	0.05	9.92	62	34.85	312.4	6	14	16	Cambridge
https://www.theworldavatar.com/kg/lab_auto/derivation/ReactionVariation_3d0fb333-f192-4763-ae4b-500711630692	5	0.06	8.04	69	61.64	190.02	6	14	16	Cambridge
https://www.theworldavatar.com/kg/lab_auto/derivation/ReactionVariation_8c0d6a77-c601-45eb-840a-4a1065729ac5	17.99	0.1	14.64	61	71.67	291.38	6	14	16	Cambridge
https://www.theworldavatar.com/kg/lab_auto/derivation/ReactionVariation_92151378-b70c-4907-99ca-2c0ccf839831	18.19	0.05	12.25	61	76.88	259.76	6	14	16	Cambridge
https://www.theworldavatar.com/kg/lab_auto/derivation/ReactionVariation_60953e65-1fe7-4666-bfbf-d3d5f5c9ba93	13.41	0.12	11.8	61	68	278	6	14	16	Cambridge
https://www.theworldavatar.com/kg/lab_auto/derivation/ReactionVariation_a07840d1-000d-457d-b198-67355065a4fe	19.23	0.05	13.5	63	0	265.77	6	14	16	Cambridge
https://www.theworldavatar.com/kg/lab_auto/derivation/ReactionVariation_6f6514cb-299c-4686-a5fe-4755facdb2f1	5.08	0.2	12.61	49	59.59	282.26	6	14	16	Cambridge
https://www.theworldavatar.com/kg/lab_auto/derivation/ReactionVariation_b4a438bf-3fe0-44de-8dc3-f54a28ba0564	5	0.05	15	30	6.86	183.46	6	14	16	Cambridge
https://www.theworldavatar.com/kg/lab_auto/derivation/ReactionVariation_632f3d6c-e258-4051-99f7-5dc9a2ee3499	5	0.08	13.71	43	15.98	203.13	6	13	16	Cambridge
https://www.theworldavatar.com/kg/lab_auto/derivation/ReactionVariation_65a3db4b-9bdf-40dd-8f24-277eb599e5d7	5	0.05	6.15	30	2.75	183.46	7	13	16	Cambridge
https://www.theworldavatar.com/kg/lab_auto/derivation/ReactionVariation_3f28b2cf-dbb9-4426-99a4-a980f5bf2d9d	19.06	0.05	15	61	76.34	264.79	7	13	16	Cambridge
https://www.theworldavatar.com/kg/lab_auto/derivation/ReactionVariation_76aa4623-1747-4802-b9bf-f57dd79f047e	8.36	0.16	12.17	56	67.19	275.01	7	13	16	Cambridge
https://www.theworldavatar.com/kg/lab_auto/derivation/ReactionVariation_d42cd029-7be7-42bb-ae37-dc10e4f700a9	17.65	0.15	14.46	67	57.4	322.19	7	13	16	Cambridge
https://www.theworldavatar.com/kg/lab_auto/derivation/ReactionVariation_5ead68d1-9b19-4685-b602-f3329cc3b3bf	5	0.05	15	52	40.53	183.46	7	13	21	Cambridge
https://www.theworldavatar.com/kg/lab_auto/derivation/ReactionVariation_c2cb9ad0-42e2-4f4e-81ca-9058a6498812	23.93	0.09	15	62	82.83	319.18	5	12	17	Cambridge
https://www.theworldavatar.com/kg/lab_auto/derivation/ReactionVariation_c31c4dea-6edb-44bc-9e61-406b7db8e4ac	18.5	0.05	5	68	47.28	261.55	5	12	17	Cambridge
https://www.theworldavatar.com/kg/lab_auto/derivation/ReactionVariation_917da8be-6620-4cc7-b1df-95cb3d78ad49	22.29	0.1	12.37	58	72.64	316.25	5	12	17	Cambridge
https://www.theworldavatar.com/kg/lab_auto/derivation/ReactionVariation_52321782-ca81-4f7e-8296-c38ea2731e93	21.08	0.15	15	46	73.15	342.03	5	12	17	Cambridge
https://www.theworldavatar.com/kg/lab_auto/derivation/ReactionVariation_38323622-6232-40e0-b8ee-80b21466eb99	5.02	0.17	8.35	54	56.75	262.25	5	12	17	Cambridge
https://www.theworldavatar.com/kg/lab_auto/derivation/ReactionVariation_cd283f42-f882-43bc-ad3f-cf20896a0a0b	12.16	0.12	7.16	69	62.44	270.77	5	12	17	Cambridge
https://www.theworldavatar.com/kg/lab_auto/derivation/ReactionVariation_73f449aa-34ff-47d0-aa39-052d3cad34fb	5	0.11	14.69	69	47.93	222.8	5	12	17	Cambridge
https://www.theworldavatar.com/kg/lab_auto/derivation/ReactionVariation_c477e3d6-eea5-454c-b1f1-2c6ee528c05f	21.49	0.12	12.97	56	66.08	324.74	5	8	17	Cambridge
https://www.theworldavatar.com/kg/lab_auto/derivation/ReactionVariation_9c7bdf7c-b090-4896-afa6-fec99ab6e808	5.72	0.05	13.38	69	58.75	187.63	5	8	17	Cambridge
https://www.theworldavatar.com/kg/lab_auto/derivation/ReactionVariation_a85b964a-1e3b-4e45-8080-f64215698d01	17.83	0.07	14.54	48	32.41	270.79	5	8	17	Cambridge
https://www.theworldavatar.com/kg/lab_auto/derivation/ReactionVariation_e02256cd-dffe-4645-8080-dde8eb2dad19	5	0.09	15	66	48.93	209.69	5	13	17	Cambridge
https://www.theworldavatar.com/kg/lab_auto/derivation/ReactionVariation_50872203-0a25-42db-b8c5-aee440e7263c	5.63	0.07	12.9	57	27.28	200.22	5	13	17	Cambridge
https://www.theworldavatar.com/kg/lab_auto/derivation/ReactionVariation_8c8e54eb-4e73-4ddf-9a6d-abfd9ce8e299	22.52	0.12	9.85	65	70.59	330.7	4	13	18	Cambridge
https://www.theworldavatar.com/kg/lab_auto/derivation/ReactionVariation_b854e692-f6f4-494a-b6ac-f2103f4bda7f	8.23	0.05	15	69	69.21	202.14	4	13	18	Cambridge
https://www.theworldavatar.com/kg/lab_auto/derivation/ReactionVariation_98d72768-16d0-4a22-a89f-86c4ff9741d5	14.45	0.13	6.28	60	72.69	290.57	4	13	18	Cambridge
https://www.theworldavatar.com/kg/lab_auto/derivation/ReactionVariation_298eff02-90e0-42a1-95b7-e8d307547606	19.19	0.13	12	45	72.57	317.99	4	13	18	Cambridge
https://www.theworldavatar.com/kg/lab_auto/derivation/ReactionVariation_80a25214-4ea7-4a35-b255-f2042b75f16e	5	0.05	10.41	69	58	183.46	4	13	18	Cambridge
https://www.theworldavatar.com/kg/lab_auto/derivation/ReactionVariation_c253af7f-3bd6-43c5-9dcc-9d1c89dc5846	8.6	0.07	5	66	40.61	217.4	4	11	18	Cambridge
